# Supplementary material for: Artery Tertiary Lymphoid Organs Control Aorta Immunity and Protect against Atherosclerosis via Vascular Smooth Muscle Cell Lymphotoxin β Receptors
Source: Immunity. 2015 Jun 16;42(6):1100–15. doi: 10.1016/j.immuni.2015.05.015 (PMC4678289; doi:10.1016/j.immuni.2015.05.015)
Supplement: Document S2. Transcript Profiles of WT and Apoe–/– Aorta, Spleen, Blood, and Renal Lymph Node, Related to Figures 1, S1, S2, and S3 [file mmc2.xlsx]

## Sheet: Table S1.
TABLE S1
Table S1, related to Figures 1, S1, S2, and S3. Transcript profiles of WT and Apoe-/- aorta, spleen, blood, and renal lymph node
(A) The tables indicate differential gene expression profiles in WT and Apoe-/- aorta (A1), spleen (A2), and blood leukocytes (A3) for GO terms: T cell activation (a), Positive regulation of T cell activation (b), and T cell proliferation (c). (B) Tables indicate differential gene expression profiles of indicated two tissue comparisons (B1), adventitia cluster (B2), Plaque/ATLO cluster (B3), and …
A. Differential expression of transcripts coding for T cell-regulating genes and inflammation in WT and Apoe-/- aorta, spleen, and blood.
A1, related to Figure S1: Differential expression of transcripts coding for T cell-regulating genes in WT and Apoe-/- total aorta:
a) T cell activation
Affymetrix Probe set ID	Gene symbol	Gene name	Entrez Gene ID	Mean WT Aorta 6 weeks	Mean WT Aorta 32 weeks	Mean WT Aorta 78 weeks	Mean Apoe-/- Aorta 6 weeks	Mean Apoe-/- Aorta 32 weeks	Mean Apoe-/- Aorta 78 weeks	Fold change Apoe-/- Aorta 78 weeks vs. 6 weeks	p ANOVA
1448576_at	Il7r	interleukin 7 receptor	16197	9	10	17	21	471	938	45.04	0.0001
1422828_at	Cd3d	CD3 antigen, delta polypeptide	12500	14	12	27	12	41	477	39.65	0.0001
1460188_at	Ptpn6	protein tyrosine phosphatase, non-receptor type 6	15170	37	51	198	46	567	1324	28.96	0.0001
1436312_at	Ikzf1	IKAROS family zinc finger 1	22778	40	43	212	35	338	948	27.12	0.0001
1449858_at	Cd86	CD86 antigen	12524	15	8	21	11	107	296	25.86	0.001
1450297_at	Il6	interleukin 6	16193	21	10	57	21	290	523	24.46	0.0001
1448575_at	Il7r	interleukin 7 receptor	16197	106	150	203	136	1187	3130	22.99	0.0001
1418126_at	Ccl5	chemokine (C-C motif) ligand 5	20304	24	73	420	67	406	1222	18.28	0.009
1438858_x_at	H2-Aa	histocompatibility 2, class II antigen A, alpha	14960	523	1020	1766	544	4473	9321	17.13	0.0001
1450678_at	Itgb2	integrin beta 2	16414	274	540	582	384	2879	6211	16.19	0.0001
1448710_at	Cxcr4	chemokine (C-X-C motif) receptor 4	12767	80	112	107	77	529	1120	14.5	0.0001
1443783_x_at	H2-Aa	histocompatibility 2, class II antigen A, alpha	14960	94	219	391	111	942	1563	14.02	0.0001
1415983_at	Lcp1	lymphocyte cytosolic protein 1	18826	333	533	712	414	3252	5746	13.88	0.0001
1425477_x_at	H2-Ab1	histocompatibility 2, class II antigen A, beta 1	14961	279	361	491	263	1416	3555	13.53	0.0001
1436003_at	Vcam1	vascular cell adhesion molecule 1	22329	158	178	297	146	1348	1865	12.8	0.0001
1460651_at	Lat	linker for activation of T cells	16797	23	32	96	46	82	586	12.79	0.0007
1455269_a_at	Coro1a	coronin, actin binding protein 1A	12721	169	336	625	275	1527	3332	12.12	0.0001
1416676_at	Kng1	kininogen 1	16644	20	140	80	23	235	274	12.11	0.03
1416246_a_at	Coro1a	coronin, actin binding protein 1A	12721	334	325	498	336	1586	3943	11.75	0.0001
1422808_s_at	Dock2	dedicator of cyto-kinesis 2	94176	132	177	262	124	559	1417	11.48	0.0001
1427301_at	Cd48	CD48 antigen	12506	170	174	251	168	822	1830	10.88	0.0001
1452431_s_at	H2-Aa	histocompatibility 2, class II antigen A, alpha	14960	612	862	1303	606	2998	6322	10.42	0.0001
1416871_at	Adam8	a disintegrin and metallopeptidase domain 8	11501	195	215	174	181	1113	1881	10.42	0.0001
1428787_at	Nckap1l	NCK associated protein 1 like	105855	130	86	249	159	779	1589	10	0.0001
1451721_a_at	H2-Ab1	histocompatibility 2, class II antigen A, beta 1	14961	457	616	941	514	2144	5102	9.93	0.0001
1420380_at	Ccl2	chemokine (C-C motif) ligand 2	20296	99	49	126	95	414	915	9.65	0.0001
1417995_at	Ptpn22	protein tyrosine phosphatase, non-receptor type 22 (lymphoid)	19260	107	60	212	64	200	602	9.45	0.0006
1422932_a_at	Vav1	vav 1 oncogene	22324	31	68	22	46	230	431	9.41	0.0004
1448160_at	Lcp1	lymphocyte cytosolic protein 1	18826	357	329	579	386	1989	3513	9.09	0.0001
1416111_at	Cd83	CD83 antigen	12522	237	196	298	208	556	1753	8.43	0.0001
1450648_s_at	H2-Ab1	histocompatibility 2, class II antigen A, beta 1	14961	780	1005	1459	782	2234	6399	8.19	0.0001
1422124_a_at	Ptprc	protein tyrosine phosphatase, receptor type, C	19264	486	772	990	642	2454	5106	7.95	0.0001
1454159_a_at	Igfbp2	insulin-like groWTh factor binding protein 2	16008	552	1340	3205	557	2207	4407	7.91	0.0001
1437025_at	Cd28	CD28 antigen	12487	44	83	77	36	151	265	7.29	0.02
1421186_at	Ccr2	chemokine (C-C motif) receptor 2	12772	154	154	132	130	619	939	7.21	0.0001
1416296_at	Il2rg	interleukin 2 receptor, gamma chain	16186	281	418	374	235	769	1613	6.86	0.003
1418261_at	Sykb	spleen tyrosine kinase	20963	311	375	517	281	875	1860	6.63	0.0001
1425225_at	Fcgr4	Fc receptor, IgG, low affinity IV	246256	145	232	360	298	877	1955	6.56	0.0001
1429319_at	Rhoh	ras homolog gene family, member H	74734	68	104	56	53	145	344	6.46	0.0006
1448162_at	Vcam1	vascular cell adhesion molecule 1	22329	1927	2139	2776	1455	7397	8838	6.07	0.0001
1418939_at	Hlx	H2.0-like homeobox	15284	96	177	76	73	232	436	5.99	0.009
1425519_a_at	Cd74	CD74 antigen (invariant polypeptide of major histocompatibility complex, class II antigen-associated)	16149	1634	2699	4537	1955	7675	11699	5.98	0.0001
1422527_at	H2-DMa	histocompatibility 2, class II, locus DMa	14998	230	277	449	231	546	1370	5.92	0.0001
1428786_at	Nckap1l	NCK associated protein 1 like	105855	283	375	583	364	896	2157	5.92	0.0001
1451314_a_at	Vcam1	vascular cell adhesion molecule 1	22329	902	949	1671	857	3474	5052	5.89	0.0001
1418133_at	Bcl3	B-cell leukemia/lymphoma 3	12051	42	138	136	80	335	461	5.73	0.0006
1416295_a_at	Il2rg	interleukin 2 receptor, gamma chain	16186	369	525	720	475	1479	2625	5.53	0.0001
1424704_at	Runx2	runt related transcription factor 2	12393	102	218	277	121	353	636	5.27	0.0001
1436861_at	Il7	interleukin 7	16196	73	104	123	46	135	240	5.23	0.0001
1419156_at	Sox4	SRY-box containing gene 4	20677	45	29	24	52	139	266	5.07	0.002
1418262_at	Sykb	spleen tyrosine kinase	20963	149	133	185	133	404	664	4.98	0.0001
1419297_at	H2-Oa	histocompatibility 2, O region alpha locus	15001	89	118	203	112	185	551	4.93	0.0006
1435560_at	Itgal	integrin alpha L	16408	149	268	435	195	320	953	4.89	0.0002
1421034_a_at	Il4ra	interleukin 4 receptor, alpha	16190	164	196	212	165	470	784	4.76	0.0001
1435290_x_at	H2-Aa	histocompatibility 2, class II antigen A, alpha	14960	2113	4191	5680	2340	8604	11007	4.7	0.0001
1433471_at	Tcf7	transcription factor 7, T-cell specific	21414	53	91	158	76	117	356	4.67	0.002
1422046_at	Itgam	integrin alpha M	16409	128	116	120	118	435	542	4.6	0.0001
1417574_at	Cxcl12	chemokine (C-X-C motif) ligand 12	20315	577	562	615	474	1216	2174	4.58	0.0001
1415989_at	Vcam1	vascular cell adhesion molecule 1	22329	1174	1182	1475	1035	3424	4723	4.56	0.0001
1419631_at	Was	Wiskott-Aldrich syndrome homolog (human)	22376	107	122	161	131	303	572	4.36	0.0001
1421187_at	Ccr2	chemokine (C-C motif) receptor 2	12772	59	71	18	57	218	244	4.27	0.0001
1458148_at	Nlrc3	NLR family, CARD domain containing 3	268857	67	86	87	56	165	225	4.02	0.002
1427007_at	Sash3	SAM and SH3 domain containing 3	74131	288	345	516	338	740	1354	4	0.0001
1420361_at	Slc11a1	solute carrier family 11 (proton-coupled divalent metal ion transporters), member 1	18173	662	704	802	668	1645	2664	3.99	0.0001
1420653_at	Tgfb1	transforming groWTh factor, beta 1	21803	516	538	551	440	1292	1670	3.79	0.0001
1425396_a_at	Lck	lymphocyte protein tyrosine kinase	16818	126	176	244	168	188	623	3.71	0.0003
1455656_at	Btla	B and T lymphocyte associated	208154	218	287	373	282	342	1006	3.57	0.0002
1417597_at	Cd28	CD28 antigen	12487	81	91	65	83	114	282	3.39	0.0001
1424067_at	Icam1	intercellular adhesion molecule 1	15894	715	772	949	690	1677	2170	3.14	0.0001
1423135_at	Thy1	thymus cell antigen 1, theta	21838	627	1056	1441	602	1257	1828	3.04	0.0001
1456694_x_at	Ptpn6	protein tyrosine phosphatase, non-receptor type 6	15170	449	549	568	367	660	1075	2.93	0.001
1421358_at	H2-M3	histocompatibility 2, M region locus 3	14991	727	816	1169	671	1076	1924	2.87	0.0001
1420404_at	Cd86	CD86 antigen	12524	160	152	167	141	232	402	2.85	0.0006
1419714_at	Cd274	CD274 antigen	60533	123	297	226	176	364	502	2.84	0.0001
1421188_at	Ccr2	chemokine (C-C motif) receptor 2	12772	167	187	236	166	349	465	2.81	0.0002
1419307_at	Tnfrsf13c	tumor necrosis factor receptor superfamily, member 13c	72049	141	192	284	171	183	472	2.76	0.005
1449399_a_at	Il1b	interleukin 1 beta	16176	154	248	277	264	306	701	2.66	0.0009
1439787_at	P2rx7	purinergic receptor P2X, ligand-gated ion channel, 7	18439	335	463	522	352	719	922	2.62	0.0001
1460255_at	Tnfsf13b	tumor necrosis factor (ligand) superfamily, member 13b	24099	340	449	496	381	613	967	2.54	0.0001
1435172_at	Eomes	eomesodermin homolog (Xenopus laevis)	13813	87	83	131	84	79	209	2.49	0.02
1418219_at	Il15	interleukin 15	16168	162	276	394	187	345	458	2.45	0.0001
1419853_a_at	P2rx7	purinergic receptor P2X, ligand-gated ion channel, 7	18439	138	186	113	129	250	300	2.33	0.002
1420170_at	Myh9	myosin, heavy polypeptide 9, non-muscle	17886	821	1036	1147	832	1387	1915	2.3	0.0003
1452014_a_at	Igf1	insulin-like groWTh factor 1	16000	1344	786	740	1302	1591	2903	2.23	0.0001
1449130_at	Cd1d1	CD1d1 antigen	12479	257	983	341	225	818	497	2.21	0.0001
1417932_at	Il18	interleukin 18	16173	266	241	362	270	475	594	2.2	0.004
1448823_at	Cxcl12	chemokine (C-X-C motif) ligand 12	20315	5885	5864	6394	5182	8384	10772	2.08	0.0001
1417856_at	Relb	avian reticuloendotheliosis viral (v-rel) oncogene related B	19698	178	192	280	178	219	370	2.08	0.007
1423518_at	Csk	c-src tyrosine kinase	12988	492	500	676	473	535	962	2.03	0.0005
1458469_at	Cblb	Casitas B-lineage lymphoma b	208650	444	347	486	526	440	993	1.89	0.0001
1439034_at	Spn	sialophorin	20737	208	291	166	192	373	360	1.88	0.007
1417599_at	Cd276	CD276 antigen	102657	358	275	203	332	354	609	1.83	0.0001
1433575_at	Sox4	SRY-box containing gene 4	20677	1496	1042	950	1407	2361	2518	1.79	0.0005
1449131_s_at	Cd1d1	CD1d1 antigen	12479	536	1490	801	531	1176	930	1.75	0.0001
1433843_at	Hs1bp3	HCLS1 binding protein 3	58240	224	323	594	304	373	481	1.58	0.04
1449935_a_at	Dnaja3	DnaJ (Hsp40) homolog, subfamily A, member 3	83945	472	955	505	470	812	707	1.5	0.0009
1419519_at	Igf1	insulin-like groWTh factor 1	16000	1239	830	842	1231	1164	1823	1.48	0.002
1435272_at	Itpkb	inositol 1,4,5-trisphosphate 3-kinase B	320404	694	1124	1405	799	1041	1065	1.33	0.0007
1421818_at	Bcl6	B-cell leukemia/lymphoma 6	12053	1904	700	919	1243	862	1208	-1.03	0.007
1453851_a_at	Gadd45g	groWTh arrest and DNA-damage-inducible 45 gamma	23882	1279	728	453	924	701	894	-1.03	0.0001
1421857_at	Adam17	a disintegrin and metallopeptidase domain 17	11491	849	443	318	746	452	556	-1.34	0.0003
1437401_at	Igf1	insulin-like groWTh factor 1	16000	3422	1365	1164	3131	1932	2309	-1.36	0.0001
1456429_at	Malt1	mucosa associated lymphoid tissue lymphoma translocation gene 1	240354	466	236	169	385	312	278	-1.39	0.02
1434413_at	Igf1	insulin-like groWTh factor 1	16000	5137	2144	1819	4645	2785	3305	-1.41	0.0001
1450381_a_at	Bcl6	B-cell leukemia/lymphoma 6	12053	843	384	390	624	366	434	-1.44	0.0005
1455970_at	Pde5a	phosphodiesterase 5A, cGMP-specific	242202	2553	3510	2976	2744	3151	1513	-1.81	0.0002
1422102_a_at	Stat5b	signal transducer and activator of transcription 5B	20851	326	292	265	404	190	213	-1.89	0.002
1437497_a_at	Hsp90aa1	heat shock protein 90, alpha (cytosolic), class A member 1	15519	5723	2848	2686	4499	2669	2264	-1.99	0.0005
1423201_at	Ncor1	nuclear receptor co-repressor 1	20185	1470	1205	688	1381	1386	690	-2	0.002
1421233_at	Pknox1	Pbx/knotted 1 homeobox	18771	459	306	178	454	291	215	-2.11	0.0001
1421239_at	Il6st	interleukin 6 signal transducer	16195	1217	641	455	1220	907	366	-3.33	0.0001
1425444_a_at	Tgfbr2	transforming groWTh factor, beta receptor II	21813	389	251	90	474	366	140	-3.39	0.0008
1448152_at	Igf2	insulin-like groWTh factor 2	16002	648	786	721	668	582	195	-3.43	0.004
1450043_at	Fzd7	frizzled homolog 7 (Drosophila)	14369	233	108	68	207	105	24	-8.51	0.0008
b) Positive regulation of T cell activation
Affymetrix Probe set ID	Gene symbol	Gene name	Entrez Gene ID	Mean WT Aorta 6 weeks	Mean WT Aorta 32 weeks	Mean WT Aorta 78 weeks	Mean Apoe-/- Aorta 6 weeks	Mean Apoe-/- Aorta 32 weeks	Mean Apoe-/- Aorta 78 weeks	Fold change Apoe-/- Aorta 78 weeks vs. 6 weeks	p ANOVA
1448576_at	Il7r	interleukin 7 receptor	16197	9	10	17	21	471	938	45.04	0.0001
1436312_at	Ikzf1	IKAROS family zinc finger 1	22778	40	43	212	35	338	948	27.12	0.0001
1449858_at	Cd86	CD86 antigen	12524	15	8	21	11	107	296	25.86	0.001
1450297_at	Il6	interleukin 6	16193	21	10	57	21	290	523	24.46	0.0001
1448575_at	Il7r	interleukin 7 receptor	16197	106	150	203	136	1187	3130	22.99	0.0001
1418126_at	Ccl5	chemokine (C-C motif) ligand 5	20304	24	73	420	67	406	1222	18.28	0.009
1438858_x_at	H2-Aa	histocompatibility 2, class II antigen A, alpha	14960	523	1020	1766	544	4473	9321	17.13	0.0001
1443783_x_at	H2-Aa	histocompatibility 2, class II antigen A, alpha	14960	94	219	391	111	942	1563	14.02	0.0001
1425477_x_at	H2-Ab1	histocompatibility 2, class II antigen A, beta 1	14961	279	361	491	263	1416	3555	13.53	0.0001
1436003_at	Vcam1	vascular cell adhesion molecule 1	22329	158	178	297	146	1348	1865	12.8	0.0001
1455269_a_at	Coro1a	coronin, actin binding protein 1A	12721	169	336	625	275	1527	3332	12.12	0.0001
1416246_a_at	Coro1a	coronin, actin binding protein 1A	12721	334	325	498	336	1586	3943	11.75	0.0001
1452431_s_at	H2-Aa	histocompatibility 2, class II antigen A, alpha	14960	612	862	1303	606	2998	6322	10.42	0.0001
1416871_at	Adam8	a disintegrin and metallopeptidase domain 8	11501	195	215	174	181	1113	1881	10.42	0.0001
1428787_at	Nckap1l	NCK associated protein 1 like	105855	130	86	249	159	779	1589	10	0.0001
1451721_a_at	H2-Ab1	histocompatibility 2, class II antigen A, beta 1	14961	457	616	941	514	2144	5102	9.93	0.0001
1420380_at	Ccl2	chemokine (C-C motif) ligand 2	20296	99	49	126	95	414	915	9.65	0.0001
1416111_at	Cd83	CD83 antigen	12522	237	196	298	208	556	1753	8.43	0.0001
1450648_s_at	H2-Ab1	histocompatibility 2, class II antigen A, beta 1	14961	780	1005	1459	782	2234	6399	8.19	0.0001
1422124_a_at	Ptprc	protein tyrosine phosphatase, receptor type, C	19264	486	772	990	642	2454	5106	7.95	0.0001
1454159_a_at	Igfbp2	insulin-like groWTh factor binding protein 2	16008	552	1340	3205	557	2207	4407	7.91	0.0001
1437025_at	Cd28	CD28 antigen	12487	44	83	77	36	151	265	7.29	0.02
1421186_at	Ccr2	chemokine (C-C motif) receptor 2	12772	154	154	132	130	619	939	7.21	0.0001
1416296_at	Il2rg	interleukin 2 receptor, gamma chain	16186	281	418	374	235	769	1613	6.86	0.003
1418261_at	Sykb	spleen tyrosine kinase	20963	311	375	517	281	875	1860	6.63	0.0001
1448162_at	Vcam1	vascular cell adhesion molecule 1	22329	1927	2139	2776	1455	7397	8838	6.07	0.0001
1418939_at	Hlx	H2.0-like homeobox	15284	96	177	76	73	232	436	5.99	0.009
1425519_a_at	Cd74	CD74 antigen (invariant polypeptide of major histocompatibility complex, class II antigen-associated)	16149	1634	2699	4537	1955	7675	11699	5.98	0.0001
1422527_at	H2-DMa	histocompatibility 2, class II, locus DMa	14998	230	277	449	231	546	1370	5.92	0.0001
1428786_at	Nckap1l	NCK associated protein 1 like	105855	283	375	583	364	896	2157	5.92	0.0001
1451314_a_at	Vcam1	vascular cell adhesion molecule 1	22329	902	949	1671	857	3474	5052	5.89	0.0001
1416295_a_at	Il2rg	interleukin 2 receptor, gamma chain	16186	369	525	720	475	1479	2625	5.53	0.0001
1436861_at	Il7	interleukin 7	16196	73	104	123	46	135	240	5.23	0.0001
1418262_at	Sykb	spleen tyrosine kinase	20963	149	133	185	133	404	664	4.98	0.0001
1435560_at	Itgal	integrin alpha L	16408	149	268	435	195	320	953	4.89	0.0002
1421034_a_at	Il4ra	interleukin 4 receptor, alpha	16190	164	196	212	165	470	784	4.76	0.0001
1435290_x_at	H2-Aa	histocompatibility 2, class II antigen A, alpha	14960	2113	4191	5680	2340	8604	11007	4.7	0.0001
1415989_at	Vcam1	vascular cell adhesion molecule 1	22329	1174	1182	1475	1035	3424	4723	4.56	0.0001
1421187_at	Ccr2	chemokine (C-C motif) receptor 2	12772	59	71	18	57	218	244	4.27	0.0001
1427007_at	Sash3	SAM and SH3 domain containing 3	74131	288	345	516	338	740	1354	4	0.0001
1425396_a_at	Lck	lymphocyte protein tyrosine kinase	16818	126	176	244	168	188	623	3.71	0.0003
1417597_at	Cd28	CD28 antigen	12487	81	91	65	83	114	282	3.39	0.0001
1423135_at	Thy1	thymus cell antigen 1, theta	21838	627	1056	1441	602	1257	1828	3.04	0.0001
1420404_at	Cd86	CD86 antigen	12524	160	152	167	141	232	402	2.85	0.0006
1421188_at	Ccr2	chemokine (C-C motif) receptor 2	12772	167	187	236	166	349	465	2.81	0.0002
1419307_at	Tnfrsf13c	tumor necrosis factor receptor superfamily, member 13c	72049	141	192	284	171	183	472	2.76	0.005
1449399_a_at	Il1b	interleukin 1 beta	16176	154	248	277	264	306	701	2.66	0.0009
1460255_at	Tnfsf13b	tumor necrosis factor (ligand) superfamily, member 13b	24099	340	449	496	381	613	967	2.54	0.0001
1418219_at	Il15	interleukin 15	16168	162	276	394	187	345	458	2.45	0.0001
1452014_a_at	Igf1	insulin-like groWTh factor 1	16000	1344	786	740	1302	1591	2903	2.23	0.0001
1449130_at	Cd1d1	CD1d1 antigen	12479	257	983	341	225	818	497	2.21	0.0001
1417932_at	Il18	interleukin 18	16173	266	241	362	270	475	594	2.2	0.004
1439034_at	Spn	sialophorin	20737	208	291	166	192	373	360	1.88	0.007
1417599_at	Cd276	CD276 antigen	102657	358	275	203	332	354	609	1.83	0.0001
1449131_s_at	Cd1d1	CD1d1 antigen	12479	536	1490	801	531	1176	930	1.75	0.0001
1449935_a_at	Dnaja3	DnaJ (Hsp40) homolog, subfamily A, member 3	83945	472	955	505	470	812	707	1.5	0.0009
1419519_at	Igf1	insulin-like groWTh factor 1	16000	1239	830	842	1231	1164	1823	1.48	0.002
1435272_at	Itpkb	inositol 1,4,5-trisphosphate 3-kinase B	320404	694	1124	1405	799	1041	1065	1.33	0.0007
1437401_at	Igf1	insulin-like groWTh factor 1	16000	3422	1365	1164	3131	1932	2309	-1.36	0.0001
1456429_at	Malt1	mucosa associated lymphoid tissue lymphoma translocation gene 1	240354	466	236	169	385	312	278	-1.39	0.02
1434413_at	Igf1	insulin-like groWTh factor 1	16000	5137	2144	1819	4645	2785	3305	-1.41	0.0001
1422102_a_at	Stat5b	signal transducer and activator of transcription 5B	20851	326	292	265	404	190	213	-1.89	0.002
1437497_a_at	Hsp90aa1	heat shock protein 90, alpha (cytosolic), class A member 1	15519	5723	2848	2686	4499	2669	2264	-1.99	0.0005
1421239_at	Il6st	interleukin 6 signal transducer	16195	1217	641	455	1220	907	366	-3.33	0.0001
1425444_a_at	Tgfbr2	transforming groWTh factor, beta receptor II	21813	389	251	90	474	366	140	-3.39	0.0008
1448152_at	Igf2	insulin-like groWTh factor 2	16002	648	786	721	668	582	195	-3.43	0.004
c) T cell proliferation
Affymetrix Probe set ID	Gene symbol	Gene name	Entrez Gene ID	Mean WT Aorta 6 weeks	Mean WT Aorta 32 weeks	Mean WT Aorta 78 weeks	Mean Apoe-/- Aorta 6 weeks	Mean Apoe-/- Aorta 32 weeks	Mean Apoe-/- Aorta 78 weeks	Fold change Apoe-/- Aorta 78 weeks vs. 6 weeks	p ANOVA
1460188_at	Ptpn6	protein tyrosine phosphatase, non-receptor type 6	15170	37	51	198	46	567	1324	28.96	0.0001
1449858_at	Cd86	CD86 antigen	12524	15	8	21	11	107	296	25.86	0.001
1450297_at	Il6	interleukin 6	16193	21	10	57	21	290	523	24.46	0.0001
1418126_at	Ccl5	chemokine (C-C motif) ligand 5	20304	24	73	420	67	406	1222	18.28	0.009
1450678_at	Itgb2	integrin beta 2	16414	274	540	582	384	2879	6211	16.19	0.0001
1448710_at	Cxcr4	chemokine (C-X-C motif) receptor 4	12767	80	112	107	77	529	1120	14.5	0.0001
1436003_at	Vcam1	vascular cell adhesion molecule 1	22329	158	178	297	146	1348	1865	12.8	0.0001
1455269_a_at	Coro1a	coronin, actin binding protein 1A	12721	169	336	625	275	1527	3332	12.12	0.0001
1416676_at	Kng1	kininogen 1	16644	20	140	80	23	235	274	12.11	0.03
1416246_a_at	Coro1a	coronin, actin binding protein 1A	12721	334	325	498	336	1586	3943	11.75	0.0001
1422808_s_at	Dock2	dedicator of cyto-kinesis 2	94176	132	177	262	124	559	1417	11.48	0.0001
1428787_at	Nckap1l	NCK associated protein 1 like	105855	130	86	249	159	779	1589	10	0.0001
1422124_a_at	Ptprc	protein tyrosine phosphatase, receptor type, C	19264	486	772	990	642	2454	5106	7.95	0.0001
1454159_a_at	Igfbp2	insulin-like groWTh factor binding protein 2	16008	552	1340	3205	557	2207	4407	7.91	0.0001
1437025_at	Cd28	CD28 antigen	12487	44	83	77	36	151	265	7.29	0.02
1421186_at	Ccr2	chemokine (C-C motif) receptor 2	12772	154	154	132	130	619	939	7.21	0.0001
1418261_at	Sykb	spleen tyrosine kinase	20963	311	375	517	281	875	1860	6.63	0.0001
1425225_at	Fcgr4	Fc receptor, IgG, low affinity IV	246256	145	232	360	298	877	1955	6.56	0.0001
1448162_at	Vcam1	vascular cell adhesion molecule 1	22329	1927	2139	2776	1455	7397	8838	6.07	0.0001
1428786_at	Nckap1l	NCK associated protein 1 like	105855	283	375	583	364	896	2157	5.92	0.0001
1451314_a_at	Vcam1	vascular cell adhesion molecule 1	22329	902	949	1671	857	3474	5052	5.89	0.0001
1418262_at	Sykb	spleen tyrosine kinase	20963	149	133	185	133	404	664	4.98	0.0001
1435560_at	Itgal	integrin alpha L	16408	149	268	435	195	320	953	4.89	0.0002
1422046_at	Itgam	integrin alpha M	16409	128	116	120	118	435	542	4.6	0.0001
1417574_at	Cxcl12	chemokine (C-X-C motif) ligand 12	20315	577	562	615	474	1216	2174	4.58	0.0001
1415989_at	Vcam1	vascular cell adhesion molecule 1	22329	1174	1182	1475	1035	3424	4723	4.56	0.0001
1421187_at	Ccr2	chemokine (C-C motif) receptor 2	12772	59	71	18	57	218	244	4.27	0.0001
1427007_at	Sash3	SAM and SH3 domain containing 3	74131	288	345	516	338	740	1354	4	0.0001
1420361_at	Slc11a1	solute carrier family 11 (proton-coupled divalent metal ion transporters), member 1	18173	662	704	802	668	1645	2664	3.99	0.0001
1420653_at	Tgfb1	transforming groWTh factor, beta 1	21803	516	538	551	440	1292	1670	3.79	0.0001
1455656_at	Btla	B and T lymphocyte associated	208154	218	287	373	282	342	1006	3.57	0.0002
1417597_at	Cd28	CD28 antigen	12487	81	91	65	83	114	282	3.39	0.0001
1456694_x_at	Ptpn6	protein tyrosine phosphatase, non-receptor type 6	15170	449	549	568	367	660	1075	2.93	0.001
1420404_at	Cd86	CD86 antigen	12524	160	152	167	141	232	402	2.85	0.0006
1419714_at	Cd274	CD274 antigen	60533	123	297	226	176	364	502	2.84	0.0001
1421188_at	Ccr2	chemokine (C-C motif) receptor 2	12772	167	187	236	166	349	465	2.81	0.0002
1419307_at	Tnfrsf13c	tumor necrosis factor receptor superfamily, member 13c	72049	141	192	284	171	183	472	2.76	0.005
1449399_a_at	Il1b	interleukin 1 beta	16176	154	248	277	264	306	701	2.66	0.0009
1439787_at	P2rx7	purinergic receptor P2X, ligand-gated ion channel, 7	18439	335	463	522	352	719	922	2.62	0.0001
1460255_at	Tnfsf13b	tumor necrosis factor (ligand) superfamily, member 13b	24099	340	449	496	381	613	967	2.54	0.0001
1418219_at	Il15	interleukin 15	16168	162	276	394	187	345	458	2.45	0.0001
1419853_a_at	P2rx7	purinergic receptor P2X, ligand-gated ion channel, 7	18439	138	186	113	129	250	300	2.33	0.002
1452014_a_at	Igf1	insulin-like groWTh factor 1	16000	1344	786	740	1302	1591	2903	2.23	0.0001
1417932_at	Il18	interleukin 18	16173	266	241	362	270	475	594	2.2	0.004
1448823_at	Cxcl12	chemokine (C-X-C motif) ligand 12	20315	5885	5864	6394	5182	8384	10772	2.08	0.0001
1458469_at	Cblb	Casitas B-lineage lymphoma b	208650	444	347	486	526	440	993	1.89	0.0001
1439034_at	Spn	sialophorin	20737	208	291	166	192	373	360	1.88	0.007
1417599_at	Cd276	CD276 antigen	102657	358	275	203	332	354	609	1.83	0.0001
1449935_a_at	Dnaja3	DnaJ (Hsp40) homolog, subfamily A, member 3	83945	472	955	505	470	812	707	1.5	0.0009
1419519_at	Igf1	insulin-like groWTh factor 1	16000	1239	830	842	1231	1164	1823	1.48	0.002
1437401_at	Igf1	insulin-like groWTh factor 1	16000	3422	1365	1164	3131	1932	2309	-1.36	0.0001
1456429_at	Malt1	mucosa associated lymphoid tissue lymphoma translocation gene 1	240354	466	236	169	385	312	278	-1.39	0.02
1434413_at	Igf1	insulin-like groWTh factor 1	16000	5137	2144	1819	4645	2785	3305	-1.41	0.0001
1455970_at	Pde5a	phosphodiesterase 5A, cGMP-specific	242202	2553	3510	2976	2744	3151	1513	-1.81	0.0002
1422102_a_at	Stat5b	signal transducer and activator of transcription 5B	20851	326	292	265	404	190	213	-1.89	0.002
1421239_at	Il6st	interleukin 6 signal transducer	16195	1217	641	455	1220	907	366	-3.33	0.0001
1448152_at	Igf2	insulin-like groWTh factor 2	16002	648	786	721	668	582	195	-3.43	0.004
A2, related to Figure S2: Differential expression of transcripts coding for T cell-regulating genes in WT and Apoe-/- spleen:
a) T cell activation
Affymetrix Probe set ID	Gene symbol	Gene name	Entrez Gene ID	Mean WT spleen 32 weeks	Mean WT spleen 78 weeks	Mean Apoe-/- spleen 32 weeks	Mean Apoe-/- spleen 78 weeks	Fold change Apoe-/- spleen 78 weeks vs. 32 weeks	p ANOVA
1450056_at	Apc	adenomatosis polyposis coli	11789	230	317	124	312	2.51	0.004
1444760_at	Ncor1	nuclear receptor co-repressor 1	20185	165	273	121	296	2.45	0.0004
1441342_at	Dpp4	dipeptidylpeptidase 4	13482	188	343	148	356	2.4	0.01
1432826_a_at	Cd80	CD80 antigen	12519	170	247	143	334	2.33	0.0005
1426910_at	Pawr	PRKC, apoptosis, WT1, regulator	114774	353	681	366	841	2.3	0.0002
1441058_at	Itpkb	inositol 1,4,5-trisphosphate 3-kinase B	320404	625	1244	513	1129	2.2	0.006
1455970_at	Pde5a	phosphodiesterase 5A, cGMP-specific	242202	108	272	146	310	2.11	0.002
1456426_at	Clec2i	C-type lectin domain family 2, member i	93675	365	816	364	616	1.69	0.008
1451651_at	Vsig4	V-set and immunoglobulin domain containing 4	278180	208	202	855	1114	1.3	0.0002
1425225_at	Fcgr4	Fc receptor, IgG, low affinity IV	246256	790	1038	1767	1747	-1.01	0.006
1456429_at	Malt1	mucosa associated lymphoid tissue lymphoma translocation gene 1	240354	2161	986	1831	992	-1.85	0.004
1440165_at	Ptprc	protein tyrosine phosphatase, receptor type, C	19264	218	80	161	86	-1.88	0.02
1420653_at	Tgfb1	transforming groWTh factor, beta 1	21803	3058	1497	3033	1566	-1.94	0.0003
1445068_at	Malt1	mucosa associated lymphoid tissue lymphoma translocation gene 1	240354	1491	612	1058	532	-1.99	0.005
1440582_at	Itch	itchy, E3 ubiquitin protein ligase	16396	583	275	551	273	-2.02	0.0002
1442222_at	Ifnar1	interferon (alpha and beta) receptor 1	15975	956	458	831	383	-2.17	0.0003
1425797_a_at	Sykb	spleen tyrosine kinase	20963	1587	610	1306	598	-2.18	0.001
1427764_a_at	Tcf3	transcription factor 3	21423	882	317	655	286	-2.29	0.0002
1429123_at	Rab27a	RAB27A, member RAS oncogene family	11891	374	219	429	181	-2.37	0.006
1427779_a_at	Cd4	CD4 antigen	12504	299	102	265	59	-4.47	0.04
b) Positive regulation of T cell activation
Affymetrix Probe set ID	Gene symbol	Gene name	Entrez Gene ID	Mean WT spleen 32 weeks	Mean WT spleen 78 weeks	Mean Apoe-/- spleen 32 weeks	Mean Apoe-/- spleen 78 weeks	Fold change Apoe-/- spleen 78 weeks vs. 32 weeks	p ANOVA
1441342_at	Dpp4	dipeptidylpeptidase 4	13482	188	343	148	356	2.4	0.01
1432826_a_at	Cd80	CD80 antigen	12519	170	247	143	334	2.33	0.0005
1441058_at	Itpkb	inositol 1,4,5-trisphosphate 3-kinase B	320404	625	1244	513	1129	2.2	0.006
1456429_at	Malt1	mucosa associated lymphoid tissue lymphoma translocation gene 1	240354	2161	986	1831	992	-1.85	0.004
1440165_at	Ptprc	protein tyrosine phosphatase, receptor type, C	19264	218	80	161	86	-1.88	0.02
1445068_at	Malt1	mucosa associated lymphoid tissue lymphoma translocation gene 1	240354	1491	612	1058	532	-1.99	0.005
1425797_a_at	Sykb	spleen tyrosine kinase	20963	1587	610	1306	598	-2.18	0.001
1427779_a_at	Cd4	CD4 antigen	12504	299	102	265	59	-4.47	0.04
c) T cell proliferation
Affymetrix Probe set ID	Gene symbol	Gene name	Entrez Gene ID	Mean WT spleen 32 weeks	Mean WT spleen 78 weeks	Mean Apoe-/- spleen 32 weeks	Mean Apoe-/- spleen 78 weeks	Fold change Apoe-/- spleen 78 weeks vs. 32 weeks	p ANOVA
1432826_a_at	Cd80	CD80 antigen	12519	170	247	143	334	2.33	0.0005
1426910_at	Pawr	PRKC, apoptosis, WT1, regulator	114774	353	681	366	841	2.3	0.0002
1455970_at	Pde5a	phosphodiesterase 5A, cGMP-specific	242202	108	272	146	310	2.11	0.002
1456426_at	Clec2i	C-type lectin domain family 2, member i	93675	365	816	364	616	1.69	0.008
1451651_at	Vsig4	V-set and immunoglobulin domain containing 4	278180	208	202	855	1114	1.3	0.0002
1425225_at	Fcgr4	Fc receptor, IgG, low affinity IV	246256	790	1038	1767	1747	-1.01	0.006
1456429_at	Malt1	mucosa associated lymphoid tissue lymphoma translocation gene 1	240354	2161	986	1831	992	-1.85	0.004
1440165_at	Ptprc	protein tyrosine phosphatase, receptor type, C	19264	218	80	161	86	-1.88	0.02
1420653_at	Tgfb1	transforming groWTh factor, beta 1	21803	3058	1497	3033	1566	-1.94	0.0003
1445068_at	Malt1	mucosa associated lymphoid tissue lymphoma translocation gene 1	240354	1491	612	1058	532	-1.99	0.005
1440582_at	Itch	itchy, E3 ubiquitin protein ligase	16396	583	275	551	273	-2.02	0.0002
1425797_a_at	Sykb	spleen tyrosine kinase	20963	1587	610	1306	598	-2.18	0.001
A3, related to Figure S2: Differential expression of transcripts coding for T cell-regulating genes in WT and Apoe-/- blood leukocytes:
a) T cell activation
Affymetrix Probe set ID	Gene symbol	Gene name	Entrez Gene ID	Mean WT blood 32 weeks	Mean WT blood 78 weeks	Mean Apoe-/- blood 32 weeks	Mean Apoe-/- blood 78 weeks	Fold change Apoe-/- blood 78 weeks vs. 32 weeks	p ANOVA
1458341_x_at	Pde5a	phosphodiesterase 5A, cGMP-specific	242202	339	773	326	912	2.8	0.01
1455970_at	Pde5a	phosphodiesterase 5A, cGMP-specific	242202	746	1154	573	1441	2.52	0.02
1419853_a_at	P2rx7	purinergic receptor P2X, ligand-gated ion channel, 7	18439	137	215	165	334	2.02	0.01
1451034_at	Zfp36l2	zinc finger protein 36, C3H type-like 2	12193	526	214	319	398	1.25	0.03
1429123_at	Rab27a	RAB27A, member RAS oncogene family	11891	463	148	390	467	1.2	0.009
1425225_at	Fcgr4	Fc receptor, IgG, low affinity IV	246256	1457	1659	3255	2817	-1.16	0.02
1456836_at	Itk	IL2-inducible T-cell kinase	16428	662	305	451	389	-1.16	0.02
1440582_at	Itch	itchy, E3 ubiquitin protein ligase	16396	582	226	522	379	-1.38	0.02
1423201_at	Ncor1	nuclear receptor co-repressor 1	20185	3478	1162	2613	1816	-1.44	0.02
1458148_at	Nlrc3	NLR family, CARD domain containing 3	268857	1222	504	828	530	-1.56	0.008
1440708_at	Myh9	myosin, heavy polypeptide 9, non-muscle	17886	434	121	362	181	-2	0.006
1445068_at	Malt1	mucosa associated lymphoid tissue lymphoma translocation gene 1	240354	1845	409	1463	558	-2.62	0.01
1457239_at	Sykb	spleen tyrosine kinase	20963	183	48	292	86	-3.38	0.04
1440165_at	Ptprc	protein tyrosine phosphatase, receptor type, C	19264	710	61	589	171	-3.44	0.02
b) Positive regulation of T cell activation
Affymetrix Probe set ID	Gene symbol	Gene name	Entrez Gene ID	Mean WT blood 32 weeks	Mean WT blood 78 weeks	Mean Apoe-/- blood 32 weeks	Mean Apoe-/- blood 78 weeks	Fold change Apoe-/- blood 78 weeks vs. 32 weeks	p ANOVA
1445068_at	Malt1	mucosa associated lymphoid tissue lymphoma translocation gene 1	240354	1845	409	1463	558	-2.62	0.01
1457239_at	Sykb	spleen tyrosine kinase	20963	183	48	292	86	-3.38	0.04
1440165_at	Ptprc	protein tyrosine phosphatase, receptor type, C	19264	710	61	589	171	-3.44	0.02
c) T cell proliferation
Affymetrix Probe set ID	Gene symbol	Gene name	Entrez Gene ID	Mean WT blood 32 weeks	Mean WT blood 78 weeks	Mean Apoe-/- blood 32 weeks	Mean Apoe-/- blood 78 weeks	Fold change Apoe-/- blood 78 weeks vs. 32 weeks	p ANOVA
1458341_x_at	Pde5a	phosphodiesterase 5A, cGMP-specific	242202	339	773	326	912	2.8	0.01
1455970_at	Pde5a	phosphodiesterase 5A, cGMP-specific	242202	746	1154	573	1441	2.52	0.02
1419853_a_at	P2rx7	purinergic receptor P2X, ligand-gated ion channel, 7	18439	137	215	165	334	2.02	0.01
1425225_at	Fcgr4	Fc receptor, IgG, low affinity IV	246256	1457	1659	3255	2817	-1.16	0.02
1440582_at	Itch	itchy, E3 ubiquitin protein ligase	16396	582	226	522	379	-1.38	0.02
1445068_at	Malt1	mucosa associated lymphoid tissue lymphoma translocation gene 1	240354	1845	409	1463	558	-2.62	0.01
1457239_at	Sykb	spleen tyrosine kinase	20963	183	48	292	86	-3.38	0.04
1440165_at	Ptprc	protein tyrosine phosphatase, receptor type, C	19264	710	61	589	171	-3.44	0.02
B. Transcript atlas of WT and Apoe-/- aorta reveal the territoriality of T cell-regulating genes in the aged and diseased aorta.
B1, related to Figure S3: Two-tissue comparisons in transcript atlas of WT and Apoe-/- aorta (only the top 25 upregulated genes are shown)
a) WT adventitia → ATLO
Affymetrix Probe set ID	Gene symbol	Gene name	Entrez Gene ID	Mean WT adventitia	Mean Apoe-/- ATLO	Fold change	p T-test
1449153_at	Mmp12	matrix metallopeptidase 12	17381	7	1047	146.92	0.003
1417256_at	Mmp13	matrix metallopeptidase 13	17386	5	381	77	0.02
1450826_a_at	Saa3	serum amyloid A 3	20210	53	3237	61.6	0.002
1449254_at	Spp1	secreted phosphoprotein 1	20750	139	8091	58.32	0.001
1425738_at	Igk	immunoglobulin kappa chain complex	243469	508	22273	43.89	0.04
1427503_at	AI324046	expressed sequence AI324046	380795	152	4457	29.34	0.04
1419219_at	Cyp4f18	cytochrome P450, family 4, subfamily f, polypeptide 18	72054	14	354	25.36	0.03
1448377_at	Slpi	secretory leukocyte peptidase inhibitor	20568	480	10172	21.18	0.007
1448756_at	S100a9	S100 calcium binding protein A9 (calgranulin B)	20202	38	766	20.38	0.01
1419394_s_at	S100a8	S100 calcium binding protein A8 (calgranulin A)	20201	64	1179	18.47	0.001
1448713_at	Stat4	signal transducer and activator of transcription 4	20849	17	301	17.5	0.03
1416957_at	Pou2af1	POU domain, class 2, associating factor 1	18985	323	5520	17.08	0.03
1418945_at	Mmp3	matrix metallopeptidase 3	17392	594	9924	16.71	0.02
1449824_at	Prg4	proteoglycan 4 (megakaryocyte stimulating factor, articular superficial zone protein)	96875	137	2240	16.34	0.002
1419684_at	Ccl8	chemokine (C-C motif) ligand 8	20307	717	10885	15.19	0.001
1448731_at	Il10ra	interleukin 10 receptor, alpha	16154	20	300	15.09	0.04
1419100_at	Serpina3n	serine (or cysteine) peptidase inhibitor, clade A, member 3N	20716	370	5098	13.78	0.001
1460227_at	Timp1	tissue inhibitor of metalloproteinase 1	21857	209	2786	13.34	0.004
1419282_at	Ccl12	chemokine (C-C motif) ligand 12	20293	79	1032	13.09	0.008
1418457_at	Cxcl14	chemokine (C-X-C motif) ligand 14	57266	36	461	12.95	0.004
1455899_x_at	Socs3	suppressor of cytokine signaling 3	12702	240	3021	12.6	0.002
1424302_at	Lilrb3	leukocyte immunoglobulin-like receptor, subfamily B (with TM and ITIM domains), member 3	18733	102	1245	12.15	0.003
1422789_at	Aldh1a2	aldehyde dehydrogenase family 1, subfamily A2	19378	31	374	11.9	0.02
1419209_at	Cxcl1	chemokine (C-X-C motif) ligand 1	14825	41	466	11.37	0.02
1448575_at	Il7r	interleukin 7 receptor	16197	140	1546	11.06	0.006
b) Apoe-/- adventitia no plaque → ATLO
Affymetrix Probe set ID	Gene symbol	Gene name	Entrez Gene ID	Mean Apoe-/- adventitia no plaque	Mean Apoe-/- ATLO	Fold change	p T-test
1449254_at	Spp1	secreted phosphoprotein 1	20750	130	8091	62.18	0.0004
1449153_at	Mmp12	matrix metallopeptidase 12	17381	25	1047	41.06	0.01
1416658_at	Frzb	frizzled-related protein	20378	34	858	25.22	0.007
1417256_at	Mmp13	matrix metallopeptidase 13	17386	16	381	23.58	0.006
1430523_s_at	Iglv1	immunoglobulin lambda variable 1	16142	449	9901	22.07	0.02
1418655_at	B4galnt1	beta-1,4-N-acetyl-galactosaminyl transferase 1	14421	15	323	20.97	0.02
1450826_a_at	Saa3	serum amyloid A 3	20210	155	3237	20.95	0.01
1448377_at	Slpi	secretory leukocyte peptidase inhibitor	20568	488	10172	20.85	0.006
1422828_at	Cd3d	CD3 antigen, delta polypeptide	12500	37	774	20.8	0.006
1427860_at	Igkv6-15	immunoglobulin kappa variable 6-15	108022	76	1527	19.98	0.03
1416957_at	Pou2af1	POU domain, class 2, associating factor 1	18985	279	5520	19.79	0.002
1449233_at	Bhlha15	basic helix-loop-helix family, member a15	17341	16	282	17.46	0.007
1419219_at	Cyp4f18	cytochrome P450, family 4, subfamily f, polypeptide 18	72054	22	354	15.83	0.02
1448731_at	Il10ra	interleukin 10 receptor, alpha	16154	21	300	14.59	0.01
1449835_at	Pdcd1	programmed cell death 1	18566	15	214	14.56	0.02
1450570_a_at	Cd19	CD19 antigen	12478	49	702	14.46	0.02
1418203_at	Pmaip1	phorbol-12-myristate-13-acetate-induced protein 1	58801	21	263	12.82	0.005
1435697_a_at	Cytip	cytohesin 1 interacting protein	227929	578	6205	10.74	0.0007
1419206_at	Cd37	CD37 antigen	12493	64	683	10.69	0.007
1449824_at	Prg4	proteoglycan 4 (megakaryocyte stimulating factor, articular superficial zone protein)	96875	221	2240	10.13	0.001
1421931_at	Icos	inducible T-cell co-stimulator	54167	27	271	10.03	0.008
1423590_at	Napsa	napsin A aspartic peptidase	16541	112	1112	9.97	0.001
1424704_at	Runx2	runt related transcription factor 2	12393	36	349	9.84	0.03
1419598_at	Ms4a6d	membrane-spanning 4-domains, subfamily A, member 6D	68774	99	914	9.23	0.0008
1448575_at	Il7r	interleukin 7 receptor	16197	168	1546	9.22	0.003
c) WT adventitia → Apoe-/- adventitia no plaque
Affymetrix Probe set ID	Gene symbol	Gene name	Entrez Gene ID	Mean WT adventitia	Mean Apoe-/- adventitia no plaque	Fold change	p T-test
1419684_at	Ccl8	chemokine (C-C motif) ligand 8	20307	717	2834	3.95	0.03
1449711_at	Atp6v1e1	ATPase, H+ transporting, lysosomal V1 subunit E1	11973	106	336	3.16	0.05
1456212_x_at	Socs3	suppressor of cytokine signaling 3	12702	171	473	2.77	0.03
1420249_s_at	Ccl6	chemokine (C-C motif) ligand 6	20305	414	1062	2.56	0.05
1419378_a_at	Fxyd2	FXYD domain-containing ion transport regulator 2	11936	454	226	-2.01	0.05
1420505_a_at	Stxbp1	syntaxin binding protein 1	20910	703	342	-2.06	0.05
1451071_a_at	Atp1a1	ATPase, Na+/K+ transporting, alpha 1 polypeptide	11928	2299	1093	-2.1	0.03
1423078_a_at	Sc4mol	sterol-C4-methyl oxidase-like	66234	752	357	-2.11	0.04
1426744_at	Srebf2	sterol regulatory element binding factor 2	20788	206	97	-2.13	0.03
1422589_at	Rab3a	RAB3A, member RAS oncogene family	19339	350	159	-2.19	0.03
1434027_at	Rcan3	regulator of calcineurin 3	53902	398	178	-2.24	0.04
1421152_a_at	Gnao1	guanine nucleotide binding protein, alpha O	14681	523	232	-2.25	0.05
1450435_at	L1cam	L1 cell adhesion molecule	16728	1261	560	-2.25	0.03
1423274_at	Ints6	integrator complex subunit 6	18130	3272	1441	-2.27	0.05
1423724_at	Zwint	ZW10 interactor	52696	2598	1128	-2.3	0.05
1427495_at	Scn7a	sodium channel, voltage-gated, type VII, alpha	20272	415	179	-2.32	0.03
1423221_at	Tubb4	tubulin, beta 4	22153	462	199	-2.33	0.04
1416956_at	Kcnab2	potassium voltage-gated channel, shaker-related subfamily, beta member 2	16498	188	79	-2.39	0.04
1419200_at	Fxyd7	FXYD domain-containing ion transport regulator 7	57780	198	82	-2.4	0.05
1437502_x_at	Cd24a	CD24a antigen	12484	1303	540	-2.41	0.05
1434121_at	Lgi4	leucine-rich repeat LGI family, member 4	243914	404	165	-2.45	0.03
1415814_at	Atp6v1b2	ATPase, H+ transporting, lysosomal V1 subunit B2	11966	3379	1375	-2.46	0.03
1417568_at	Ncald	neurocalcin delta	52589	669	272	-2.46	0.03
1434190_at	Sms	spermine synthase	20603	824	334	-2.47	0.03
1426345_at	Prepl	prolyl endopeptidase-like	213760	1223	489	-2.5	0.04
d) Apoe-/- RLN → ATLO
Affymetrix Probe set ID	Gene symbol	Gene name	Entrez Gene ID	Mean Apoe-/- RLN	Mean Apoe-/- ATLO	Fold change	p T-test
1416676_at	Kng1	kininogen 1	16644	2	648	331.26	0.01
1424010_at	Mfap4	microfibrillar-associated protein 4	76293	4	755	180.52	0.004
1453839_a_at	Pi16	peptidase inhibitor 16	74116	9	1307	140.52	0.004
1415935_at	Smoc2	SPARC related modular calcium binding 2	64074	36	2635	74	0.003
1418945_at	Mmp3	matrix metallopeptidase 3	17392	148	9924	67.01	0.003
1451527_at	Pcolce2	procollagen C-endopeptidase enhancer 2	76477	10	630	62.61	0.03
1450826_a_at	Saa3	serum amyloid A 3	20210	53	3237	61.05	0.002
1439260_a_at	Enpp3	ectonucleotide pyrophosphatase/phosphodiesterase 3	209558	8	428	55.96	0.004
1449254_at	Spp1	secreted phosphoprotein 1	20750	159	8091	50.94	0.002
1448416_at	Mgp	matrix Gla protein	17313	325	15536	47.84	0.006
1448881_at	Hp	haptoglobin	15439	212	9675	45.68	0.002
1418476_at	Crlf1	cytokine receptor-like factor 1	12931	9	395	43.42	0.004
1451031_at	Sfrp4	secreted frizzled-related protein 4	20379	164	6892	41.92	0.002
1418937_at	Dio2	deiodinase, iodothyronine, type II	13371	14	573	40.26	0.003
1415885_at	Chgb	chromogranin B	12653	7	282	38.95	0.01
1417439_at	Cd248	CD248 antigen, endosialin	70445	16	623	38.17	0.003
1449824_at	Prg4	proteoglycan 4 (megakaryocyte stimulating factor, articular superficial zone protein)	96875	60	2240	37.18	0.009
1425039_at	Itgbl1	integrin, beta-like 1	223272	44	1587	36.21	0.002
1427884_at	Col3a1	collagen, type III, alpha 1	12825	81	2852	35.21	0.002
1422530_at	Prph	peripherin	19132	7	252	33.71	0.003
1416828_at	Snap25	synaptosomal-associated protein 25	20614	12	416	33.35	0.007
1417256_at	Mmp13	matrix metallopeptidase 13	17386	12	381	32.68	0.005
1433532_a_at	Mbp	myelin basic protein	17196	60	1894	31.77	0.002
1453321_at	Fndc1	fibronectin type III domain containing 1	68655	19	598	31.12	0.03
1417672_at	Slc4a10	solute carrier family 4, sodium bicarbonate cotransporter-like, member 10	94229	9	282	30.67	0.03
e) ATLO → plaque
Affymetrix Probe set ID	Gene symbol	Gene name	Entrez Gene ID	Mean Apoe-/- ATLO	Mean Apoe-/- plaque	Fold change	p T-test
1417484_at	Ibsp	integrin binding sialoprotein	15891	3	247	76.42	0.009
1448595_a_at	Bex1	brain expressed gene 1	19716	42	1330	32.04	0.007
1460302_at	Thbs1	thrombospondin 1	21825	183	5588	30.6	0.003
1454159_a_at	Igfbp2	insulin-like groWTh factor binding protein 2	16008	172	4972	28.98	0.005
1420562_at	Slurp1	secreted Ly6/Plaur domain containing 1	57277	25	615	24.16	0.006
1420992_at	Ankrd1	ankyrin repeat domain 1 (cardiac muscle)	107765	47	1065	22.71	0.002
1420854_at	Eln	elastin	13717	66	1468	22.28	0.008
1449193_at	Cd5l	CD5 antigen-like	11801	818	15117	18.47	0.003
1450047_at	Hs6st2	heparan sulfate 6-O-sulfotransferase 2	50786	62	1090	17.49	0.003
1423064_at	Dnmt3a	DNA methyltransferase 3A	13435	59	989	16.89	0.008
1421792_s_at	Trem2	triggering receptor expressed on myeloid cells 2	83433	150	2484	16.61	0.002
1449036_at	Rnf128	ring finger protein 128	66889	163	2706	16.56	0.0009
1451191_at	Crabp2	cellular retinoic acid binding protein II	12904	32	514	15.83	0.02
1449151_at	Cdk18	cyclin-dependent kinase 18	18557	47	692	14.74	0.008
1449033_at	Tnfrsf11b	tumor necrosis factor receptor superfamily, member 11b (osteoprotegerin)	18383	100	1442	14.45	0.002
1448303_at	Gpnmb	glycoprotein (transmembrane) nmb	93695	1562	22424	14.36	0.001
1449153_at	Mmp12	matrix metallopeptidase 12	17381	1047	14168	13.54	0.01
1419289_a_at	Syngr1	synaptogyrin 1	20972	178	2243	12.58	0.005
1422062_at	Msr1	macrophage scavenger receptor 1	20288	157	1795	11.41	0.002
1419463_at	Clca2	chloride channel calcium activated 2	80797	53	579	10.82	0.02
1451924_a_at	Edn1	endothelin 1	13614	84	888	10.55	0.04
1425658_at	Cd109	CD109 antigen	235505	37	387	10.43	0.006
1448169_at	Krt18	keratin 18	16668	43	441	10.28	0.004
1426622_a_at	Qpct	glutaminyl-peptide cyclotransferase (glutaminyl cyclase)	70536	52	514	9.94	0.01
1449827_at	Acan	aggrecan	11595	62	609	9.89	0.003
f) Plaque → ATLO
Affymetrix Probe set ID	Gene symbol	Gene name	Entrez Gene ID	Mean Apoe-/- plaque	Mean Apoe-/- ATLO	Fold change	p T-test
1450570_a_at	Cd19	CD19 antigen	12478	6	702	118.45	0.002
1438651_a_at	Aplnr	apelin receptor	23796	18	1810	102.9	0.002
1417672_at	Slc4a10	solute carrier family 4, sodium bicarbonate cotransporter-like, member 10	94229	4	282	75.99	0.007
1424010_at	Mfap4	microfibrillar-associated protein 4	76293	11	755	67.8	0.003
1417789_at	Ccl11	chemokine (C-C motif) ligand 11	20292	15	999	66.83	0.01
1418990_at	Ms4a4d	membrane-spanning 4-domains, subfamily A, member 4D	66607	36	1758	49.38	0.01
1416957_at	Pou2af1	POU domain, class 2, associating factor 1	18985	136	5520	40.51	0.002
1430523_s_at	Iglv1	immunoglobulin lambda variable 1	16142	249	9901	39.79	0.01
1419144_at	Cd163	CD163 antigen	93671	16	610	38.48	0.003
1421173_at	Irf4	interferon regulatory factor 4	16364	18	637	35.26	0.006
1417795_at	Chl1	cell adhesion molecule with homology to L1CAM	12661	12	421	34.13	0.04
1422530_at	Prph	peripherin	19132	8	252	31.42	0.01
1435943_at	Dpep1	dipeptidase 1 (renal)	13479	90	2829	31.41	0.003
1455530_at	Gm16683	predicted gene, 16683	668421	41	1228	30.04	0.008
1427860_at	Igkv6-15	immunoglobulin kappa variable 6-15	108022	62	1527	24.77	0.03
1416051_at	C2	complement component 2 (within H-2S)	12263	68	1652	24.25	0.02
1449340_at	Sostdc1	sclerostin domain containing 1	66042	14	350	24.25	0.02
1449319_at	Rspo1	R-spondin homolog (Xenopus laevis)	192199	11	263	24.08	0.01
1419182_at	Svep1	sushi, von Willebrand factor type A, EGF and pentraxin domain containing 1	64817	46	1090	23.96	0.01
1450912_at	Ms4a1	membrane-spanning 4-domains, subfamily A, member 1	12482	52	1147	22.21	0.009
1416368_at	Gsta4	glutathione S-transferase, alpha 4	14860	14	305	21.85	0.006
1434292_at	Snhg11	small nucleolar RNA host gene 11	319317	12	263	21.69	0.02
1417408_at	F3	coagulation factor III	14066	73	1574	21.44	0.005
1424631_a_at	Ighg	Immunoglobulin heavy chain (gamma polypeptide)	380794	656	13758	20.96	0.01
1450990_at	Gpc3	glypican 3	14734	17	339	20.07	0.02
B2, related to Figures 1, S3: Adventitia cluster: Differential expression of transcripts coding for T cell-regulating genes in WT and Apoe-/- aorta adventitia:
a) T cell activation
Affymetrix Probe set ID	Gene symbol	Gene name	Entrez Gene ID	Mean WT adventitia	Mean Apoe-/- adventitia no plaque	Mean Apoe-/- ATLO	Fold change Apoe-/- ATLO vs. Apoe-/- adventitia no plaque	p ANOVA
1422828_at	Cd3d	CD3 antigen, delta polypeptide	12500	73	37	774	20.8	0.003
1448576_at	Il7r	interleukin 7 receptor	16197	11	24	270	11.1	0.02
1424704_at	Runx2	runt related transcription factor 2	12393	61	36	349	9.84	0.007
1425477_x_at	H2-Ab1	histocompatibility 2, class II antigen A, beta 1	14961	235	269	2613	9.7	0.0004
1448575_at	Il7r	interleukin 7 receptor	16197	140	168	1546	9.22	0.0002
1460188_at	Ptpn6	protein tyrosine phosphatase, non-receptor type 6	15170	150	105	926	8.78	0.004
1422932_a_at	Vav1	vav 1 oncogene	22324	47	55	398	7.3	0.0004
1419406_a_at	Bcl11a	B-cell CLL/lymphoma 11A (zinc finger protein)	14025	94	42	306	7.25	0.03
1417171_at	Itk	IL2-inducible T-cell kinase	16428	53	37	260	7	0.0008
1416246_a_at	Coro1a	coronin, actin binding protein 1A	12721	646	627	4369	6.97	0.0006
1450678_at	Itgb2	integrin beta 2	16414	304	391	2625	6.72	0.0003
1455269_a_at	Coro1a	coronin, actin binding protein 1A	12721	1008	1017	6585	6.48	0.0001
1448710_at	Cxcr4	chemokine (C-X-C motif) receptor 4	12767	224	108	692	6.42	0.0003
1422124_a_at	Ptprc	protein tyrosine phosphatase, receptor type, C	19264	941	1071	6773	6.32	0.0004
1419297_at	H2-Oa	histocompatibility 2, O region alpha locus	15001	150	140	883	6.3	0.005
1429319_at	Rhoh	ras homolog gene family, member H	74734	62	51	317	6.22	0.03
1451721_a_at	H2-Ab1	histocompatibility 2, class II antigen A, beta 1	14961	435	582	3528	6.06	0.0008
1416034_at	Cd24a	CD24a antigen	12484	721	222	1324	5.95	0.02
1425225_at	Fcgr4	Fc receptor, IgG, low affinity IV	246256	116	177	1052	5.93	0.0003
1418770_at	Cd2	CD2 antigen	12481	63	94	554	5.92	0.0006
1421186_at	Ccr2	chemokine (C-C motif) receptor 2	12772	141	282	1658	5.87	0.0002
1418126_at	Ccl5	chemokine (C-C motif) ligand 5	20304	355	379	2213	5.83	0.0007
1417995_at	Ptpn22	protein tyrosine phosphatase, non-receptor type 22 (lymphoid)	19260	105	138	794	5.76	0.002
1451314_a_at	Vcam1	vascular cell adhesion molecule 1	22329	141	112	629	5.64	0.0006
1449399_a_at	Il1b	interleukin 1 beta	16176	80	121	668	5.51	0.0002
1425396_a_at	Lck	lymphocyte protein tyrosine kinase	16818	180	173	947	5.48	0.0008
1417976_at	Ada	adenosine deaminase	11486	68	66	354	5.36	0.008
1427301_at	Cd48	CD48 antigen	12506	173	179	947	5.31	0.0005
1422105_at	Cd3e	CD3 antigen, epsilon polypeptide	12501	81	65	333	5.12	0.03
1452431_s_at	H2-Aa	histocompatibility 2, class II antigen A, alpha	14960	1132	1473	7541	5.12	0.0003
1419307_at	Tnfrsf13c	tumor necrosis factor receptor superfamily, member 13c	72049	215	186	950	5.19	0.01
1448162_at	Vcam1	vascular cell adhesion molecule 1	22329	672	703	3573	5.08	0.0001
1415983_at	Lcp1	lymphocyte cytosolic protein 1	18826	580	725	3672	5.06	0.0004
1449277_at	Ccl19	chemokine (C-C motif) ligand 19	24047	639	822	3824	4.65	0.0002
1422808_s_at	Dock2	dedicator of cyto-kinesis 2	94176	251	315	1448	4.69	0.0001
1422527_at	H2-DMa	histocompatibility 2, class II, locus DMa	14998	297	361	1653	4.57	0.0002
1417597_at	Cd28	CD28 antigen	12487	72	98	446	4.55	0.002
1419538_at	Flt3	FMS-like tyrosine kinase 3	14255	71	52	237	4.52	0.02
1416295_a_at	Il2rg	interleukin 2 receptor, gamma chain	16186	665	756	3396	4.49	0.001
1460255_at	Tnfsf13b	tumor necrosis factor (ligand) superfamily, member 13b	24099	177	239	1045	4.38	0.0001
1448182_a_at	Cd24a	CD24a antigen	12484	2648	898	3859	4.39	0.004
1428787_at	Nckap1l	NCK associated protein 1 like	105855	151	163	702	4.39	0.0007
1416296_at	Il2rg	interleukin 2 receptor, gamma chain	16186	401	329	1410	4.28	0.003
1425519_a_at	Cd74	CD74 antigen (invariant polypeptide of major histocompatibility complex, class II antigen-associated)	16149	3626	4458	18504	4.15	0.0002
1418261_at	Sykb	spleen tyrosine kinase	20963	307	392	1601	4.08	0.0002
1437502_x_at	Cd24a	CD24a antigen	12484	1303	540	2187	4.05	0.002
1433471_at	Tcf7	transcription factor 7, T-cell specific	21414	125	127	508	3.99	0.002
1450648_s_at	H2-Ab1	histocompatibility 2, class II antigen A, beta 1	14961	1634	1981	7773	3.92	0.0002
1448823_at	Cxcl12	chemokine (C-X-C motif) ligand 12	20315	2868	4014	15226	3.79	0.0002
1416871_at	Adam8	a disintegrin and metallopeptidase domain 8	11501	91	100	374	3.74	0.0004
1421034_a_at	Il4ra	interleukin 4 receptor, alpha	16190	159	219	790	3.61	0.0006
1416111_at	Cd83	CD83 antigen	12522	215	236	847	3.59	0.003
1460651_at	Lat	linker for activation of T cells	16797	151	171	599	3.51	0.0002
1419631_at	Was	Wiskott-Aldrich syndrome homolog (human)	22376	114	118	412	3.48	0.0008
1418133_at	Bcl3	B-cell leukemia/lymphoma 3	12051	96	165	570	3.45	0.001
1448160_at	Lcp1	lymphocyte cytosolic protein 1	18826	300	341	1164	3.42	0.001
1418262_at	Sykb	spleen tyrosine kinase	20963	108	118	401	3.39	0.002
1415989_at	Vcam1	vascular cell adhesion molecule 1	22329	200	206	694	3.38	0.001
1427007_at	Sash3	SAM and SH3 domain containing 3	74131	394	423	1420	3.36	0.0004
1428786_at	Nckap1l	NCK associated protein 1 like	105855	289	404	1335	3.31	0.0001
1418353_at	Cd5	CD5 antigen	12507	90	72	233	3.23	0.0002
1416697_at	Dpp4	dipeptidylpeptidase 4	13482	93	107	333	3.12	0.0002
1420380_at	Ccl2	chemokine (C-C motif) ligand 2	20296	59	92	284	3.08	0.004
1420351_at	Tnfrsf4	tumor necrosis factor receptor superfamily, member 4	22163	292	232	710	3.06	0.002
1435172_at	Eomes	eomesodermin homolog (Xenopus laevis)	13813	105	87	266	3.04	0.02
1426044_a_at	Prkcq	protein kinase C, theta	18761	135	103	302	2.92	0.005
1421358_at	H2-M3	histocompatibility 2, M region locus 3	14991	584	500	1434	2.87	0.0004
1421188_at	Ccr2	chemokine (C-C motif) receptor 2	12772	118	229	591	2.58	0.0006
1420404_at	Cd86	CD86 antigen	12524	129	167	422	2.53	0.0002
1424067_at	Icam1	intercellular adhesion molecule 1	15894	492	552	1339	2.43	0.002
1423135_at	Thy1	thymus cell antigen 1, theta	21838	1025	1028	2272	2.21	0.008
1421858_at	Adam17	a disintegrin and metallopeptidase domain 17	11491	429	477	1039	2.18	0.0003
1423518_at	Csk	c-src tyrosine kinase	12988	276	324	700	2.16	0.004
1436570_at	Pag1	phosphoprotein associated with glycosphingolipid microdomains 1	94212	433	356	741	2.08	0.03
1456694_x_at	Ptpn6	protein tyrosine phosphatase, non-receptor type 6	15170	414	568	1084	1.91	0.004
1436921_at	Atp7a	ATPase, Cu++ transporting, alpha polypeptide	11977	1298	620	1182	1.91	0.007
1417574_at	Cxcl12	chemokine (C-X-C motif) ligand 12	20315	1040	1302	2227	1.71	0.001
1417856_at	Relb	avian reticuloendotheliosis viral (v-rel) oncogene related B	19698	138	186	311	1.68	0.0008
1419212_at	Icosl	icos ligand	50723	271	376	592	1.57	0.004
1416130_at	Prnp	prion protein	19122	1719	1255	854	-1.47	0.006
1420629_a_at	Dnaja3	DnaJ (Hsp40) homolog, subfamily A, member 3	83945	177	224	107	-2.08	0.01
1449145_a_at	Cav1	caveolin 1, caveolae protein	12389	13986	12835	5735	-2.24	0.002
1449131_s_at	Cd1d1	CD1d1 antigen	12479	2931	3027	1292	-2.34	0.002
1449130_at	Cd1d1	CD1d1 antigen	12479	3233	3388	1389	-2.44	0.0005
1449935_a_at	Dnaja3	DnaJ (Hsp40) homolog, subfamily A, member 3	83945	1121	1523	506	-3.01	0.0005
b) Positive regulation of T cell activation
Affymetrix Probe set ID	Gene symbol	Gene name	Entrez Gene ID	Mean WT adventitia	Mean Apoe-/- adventitia no plaque	Mean Apoe-/- ATLO	Fold change Apoe-/- ATLO vs. Apoe-/- adventitia no plaque	p ANOVA
1448576_at	Il7r	interleukin 7 receptor	16197	11	24	270	11.1	0.02
1425477_x_at	H2-Ab1	histocompatibility 2, class II antigen A, beta 1	14961	235	269	2613	9.7	0.0004
1448575_at	Il7r	interleukin 7 receptor	16197	140	168	1546	9.22	0.0002
1416246_a_at	Coro1a	coronin, actin binding protein 1A	12721	646	627	4369	6.97	0.0006
1455269_a_at	Coro1a	coronin, actin binding protein 1A	12721	1008	1017	6585	6.48	0.0001
1422124_a_at	Ptprc	protein tyrosine phosphatase, receptor type, C	19264	941	1071	6773	6.32	0.0004
1451721_a_at	H2-Ab1	histocompatibility 2, class II antigen A, beta 1	14961	435	582	3528	6.06	0.0008
1416034_at	Cd24a	CD24a antigen	12484	721	222	1324	5.95	0.02
1421186_at	Ccr2	chemokine (C-C motif) receptor 2	12772	141	282	1658	5.87	0.0002
1418126_at	Ccl5	chemokine (C-C motif) ligand 5	20304	355	379	2213	5.83	0.0007
1451314_a_at	Vcam1	vascular cell adhesion molecule 1	22329	141	112	629	5.64	0.0006
1449399_a_at	Il1b	interleukin 1 beta	16176	80	121	668	5.51	0.0002
1425396_a_at	Lck	lymphocyte protein tyrosine kinase	16818	180	173	947	5.48	0.0008
1417976_at	Ada	adenosine deaminase	11486	68	66	354	5.36	0.008
1422105_at	Cd3e	CD3 antigen, epsilon polypeptide	12501	81	65	333	5.12	0.03
1452431_s_at	H2-Aa	histocompatibility 2, class II antigen A, alpha	14960	1132	1473	7541	5.12	0.0003
1419307_at	Tnfrsf13c	tumor necrosis factor receptor superfamily, member 13c	72049	215	186	950	5.1	0.01
1448162_at	Vcam1	vascular cell adhesion molecule 1	22329	672	703	3573	5.08	0.0001
1422527_at	H2-DMa	histocompatibility 2, class II, locus DMa	14998	297	361	1653	4.57	0.0002
1417597_at	Cd28	CD28 antigen	12487	72	98	446	4.55	0.002
1416295_a_at	Il2rg	interleukin 2 receptor, gamma chain	16186	665	756	3396	4.49	0.001
1460255_at	Tnfsf13b	tumor necrosis factor (ligand) superfamily, member 13b	24099	177	239	1045	4.38	0.0001
1448182_a_at	Cd24a	CD24a antigen	12484	2648	898	3859	4.3	0.004
1428787_at	Nckap1l	NCK associated protein 1 like	105855	151	163	702	4.3	0.0007
1416296_at	Il2rg	interleukin 2 receptor, gamma chain	16186	401	329	1410	4.28	0.003
1425519_a_at	Cd74	CD74 antigen (invariant polypeptide of major histocompatibility complex, class II antigen-associated)	16149	3626	4458	18504	4.15	0.0002
1418261_at	Sykb	spleen tyrosine kinase	20963	307	392	1601	4.08	0.0002
1437502_x_at	Cd24a	CD24a antigen	12484	1303	540	2187	4.05	0.002
1450648_s_at	H2-Ab1	histocompatibility 2, class II antigen A, beta 1	14961	1634	1981	7773	3.92	0.0002
1416871_at	Adam8	a disintegrin and metallopeptidase domain 8	11501	91	100	374	3.74	0.0004
1421034_a_at	Il4ra	interleukin 4 receptor, alpha	16190	159	219	790	3.61	0.0006
1416111_at	Cd83	CD83 antigen	12522	215	236	847	3.59	0.003
1418262_at	Sykb	spleen tyrosine kinase	20963	108	118	401	3.39	0.002
1415989_at	Vcam1	vascular cell adhesion molecule 1	22329	200	206	694	3.38	0.001
1427007_at	Sash3	SAM and SH3 domain containing 3	74131	394	423	1420	3.36	0.0004
1428786_at	Nckap1l	NCK associated protein 1 like	105855	289	404	1335	3.31	0.0001
1418353_at	Cd5	CD5 antigen	12507	90	72	233	3.23	0.0002
1416697_at	Dpp4	dipeptidylpeptidase 4	13482	93	107	333	3.12	0.0002
1420380_at	Ccl2	chemokine (C-C motif) ligand 2	20296	59	92	284	3.08	0.004
1426044_a_at	Prkcq	protein kinase C, theta	18761	135	103	302	2.92	0.005
1421188_at	Ccr2	chemokine (C-C motif) receptor 2	12772	118	229	591	2.58	0.0006
1420404_at	Cd86	CD86 antigen	12524	129	167	422	2.53	0.0002
1423135_at	Thy1	thymus cell antigen 1, theta	21838	1025	1028	2272	2.21	0.008
1419212_at	Icosl	icos ligand	50723	271	376	592	1.57	0.004
1420629_a_at	Dnaja3	DnaJ (Hsp40) homolog, subfamily A, member 3	83945	177	224	107	-2.08	0.01
1449145_a_at	Cav1	caveolin 1, caveolae protein	12389	13986	12835	5735	-2.24	0.002
1449131_s_at	Cd1d1	CD1d1 antigen	12479	2931	3027	1292	-2.34	0.002
1449130_at	Cd1d1	CD1d1 antigen	12479	3233	3388	1389	-2.44	0.0005
1449935_a_at	Dnaja3	DnaJ (Hsp40) homolog, subfamily A, member 3	83945	1121	1523	506	-3.01	0.0005
c) T cell proliferation
Affymetrix Probe set ID	Gene symbol	Gene name	Entrez Gene ID	Mean WT adventitia	Mean Apoe-/- adventitia no plaque	Mean Apoe-/- ATLO	Fold change Apoe-/- ATLO vs. Apoe-/- adventitia no plaque	p ANOVA
1460188_at	Ptpn6	protein tyrosine phosphatase, non-receptor type 6	15170	150	105	926	8.78	0.004
1416246_a_at	Coro1a	coronin, actin binding protein 1A	12721	646	627	4369	6.97	0.0006
1450678_at	Itgb2	integrin beta 2	16414	304	391	2625	6.72	0.0003
1455269_a_at	Coro1a	coronin, actin binding protein 1A	12721	1008	1017	6585	6.48	0.0001
1448710_at	Cxcr4	chemokine (C-X-C motif) receptor 4	12767	224	108	692	6.42	0.0003
1422124_a_at	Ptprc	protein tyrosine phosphatase, receptor type, C	19264	941	1071	6773	6.32	0.0004
1416034_at	Cd24a	CD24a antigen	12484	721	222	1324	5.95	0.02
1425225_at	Fcgr4	Fc receptor, IgG, low affinity IV	246256	116	177	1052	5.93	0.0003
1421186_at	Ccr2	chemokine (C-C motif) receptor 2	12772	141	282	1658	5.87	0.0002
1418126_at	Ccl5	chemokine (C-C motif) ligand 5	20304	355	379	2213	5.83	0.0007
1451314_a_at	Vcam1	vascular cell adhesion molecule 1	22329	141	112	629	5.64	0.0006
1449399_a_at	Il1b	interleukin 1 beta	16176	80	121	668	5.51	0.0002
1422105_at	Cd3e	CD3 antigen, epsilon polypeptide	12501	81	65	333	5.12	0.03
1419307_at	Tnfrsf13c	tumor necrosis factor receptor superfamily, member 13c	72049	215	186	950	5.1	0.01
1448162_at	Vcam1	vascular cell adhesion molecule 1	22329	672	703	3573	5.08	0.0001
1422808_s_at	Dock2	dedicator of cyto-kinesis 2	94176	251	315	1448	4.6	0.0001
1417597_at	Cd28	CD28 antigen	12487	72	98	446	4.55	0.002
1460255_at	Tnfsf13b	tumor necrosis factor (ligand) superfamily, member 13b	24099	177	239	1045	4.38	0.0001
1448182_a_at	Cd24a	CD24a antigen	12484	2648	898	3859	4.3	0.004
1428787_at	Nckap1l	NCK associated protein 1 like	105855	151	163	702	4.3	0.0007
1418261_at	Sykb	spleen tyrosine kinase	20963	307	392	1601	4.08	0.0002
1437502_x_at	Cd24a	CD24a antigen	12484	1303	540	2187	4.05	0.002
1448823_at	Cxcl12	chemokine (C-X-C motif) ligand 12	20315	2868	4014	15226	3.79	0.0002
1418262_at	Sykb	spleen tyrosine kinase	20963	108	118	401	3.39	0.002
1415989_at	Vcam1	vascular cell adhesion molecule 1	22329	200	206	694	3.38	0.001
1427007_at	Sash3	SAM and SH3 domain containing 3	74131	394	423	1420	3.36	0.0004
1428786_at	Nckap1l	NCK associated protein 1 like	105855	289	404	1335	3.31	0.0001
1420351_at	Tnfrsf4	tumor necrosis factor receptor superfamily, member 4	22163	292	232	710	3.06	0.002
1426044_a_at	Prkcq	protein kinase C, theta	18761	135	103	302	2.92	0.005
1421188_at	Ccr2	chemokine (C-C motif) receptor 2	12772	118	229	591	2.58	0.0006
1420404_at	Cd86	CD86 antigen	12524	129	167	422	2.53	0.0002
1456694_x_at	Ptpn6	protein tyrosine phosphatase, non-receptor type 6	15170	414	568	1084	1.91	0.004
1417574_at	Cxcl12	chemokine (C-X-C motif) ligand 12	20315	1040	1302	2227	1.71	0.001
1419212_at	Icosl	icos ligand	50723	271	376	592	1.57	0.004
1416130_at	Prnp	prion protein	19122	1719	1255	854	-1.47	0.006
1420629_a_at	Dnaja3	DnaJ (Hsp40) homolog, subfamily A, member 3	83945	177	224	107	-2.08	0.01
1449935_a_at	Dnaja3	DnaJ (Hsp40) homolog, subfamily A, member 3	83945	1121	1523	506	-3.01	0.0005
B3, related to Figures 1, S3: Plaque/ATLO cluster: Differential expression of transcripts coding for T cell-regulating genes in WT and Apoe-/- aorta ATLO/Plaque:
a) T cell activation
Affymetrix Probe set ID	Gene symbol	Gene name	Entrez Gene ID	Mean Apoe-/- plaque	Mean Apoe-/- ATLO	Fold change Apoe-/- ATLO vs. Apoe-/- plaque	p T-test
1418770_at	Cd2	CD2 antigen	12481	49	554	11.35	0.02
1421186_at	Ccr2	chemokine (C-C motif) receptor 2	12772	172	1658	9.65	0.002
1419307_at	Tnfrsf13c	tumor necrosis factor receptor superfamily, member 13c	72049	107	950	8.92	0.005
1449277_at	Ccl19	chemokine (C-C motif) ligand 19	24047	512	3824	7.47	0.007
1449130_at	Cd1d1	CD1d1 antigen	12479	187	1389	7.43	0.01
1416008_at	Satb1	special AT-rich sequence binding protein 1	20230	59	365	6.2	0.02
1416676_at	Kng1	kininogen 1	16644	108	648	6	0.04
1416007_at	Satb1	special AT-rich sequence binding protein 1	20230	87	503	5.77	0.02
1460255_at	Tnfsf13b	tumor necrosis factor (ligand) superfamily, member 13b	24099	182	1045	5.74	0.02
1449131_s_at	Cd1d1	CD1d1 antigen	12479	229	1292	5.63	0.006
1421188_at	Ccr2	chemokine (C-C motif) receptor 2	12772	114	591	5.17	0.01
1419297_at	H2-Oa	histocompatibility 2, O region alpha locus	15001	171	883	5.17	0.007
1416697_at	Dpp4	dipeptidylpeptidase 4	13482	72	333	4.65	0.02
1433471_at	Tcf7	transcription factor 7, T-cell specific	21414	114	508	4.46	0.009
1437502_x_at	Cd24a	CD24a antigen	12484	521	2187	4.19	0.005
1448182_a_at	Cd24a	CD24a antigen	12484	932	3859	4.14	0.009
1448823_at	Cxcl12	chemokine (C-X-C motif) ligand 12	20315	3748	15226	4.06	0.01
1425396_a_at	Lck	lymphocyte protein tyrosine kinase	16818	236	947	4.01	0.02
1417976_at	Ada	adenosine deaminase	11486	104	354	3.41	0.04
1419499_at	Gpam	glycerol-3-phosphate acyltransferase, mitochondrial	14732	963	3033	3.15	0.006
1425822_a_at	Dtx1	deltex 1 homolog (Drosophila)	14357	173	491	2.85	0.009
1417995_at	Ptpn22	protein tyrosine phosphatase, non-receptor type 22 (lymphoid)	19260	283	794	2.81	0.01
1423135_at	Thy1	thymus cell antigen 1, theta	21838	850	2272	2.67	0.04
1420351_at	Tnfrsf4	tumor necrosis factor receptor superfamily, member 4	22163	267	710	2.66	0.005
1419212_at	Icosl	icos ligand	50723	233	592	2.54	0.003
1450644_at	Zfp36l1	zinc finger protein 36, C3H type-like 1	12192	1527	3858	2.53	0.004
1418353_at	Cd5	CD5 antigen	12507	97	233	2.41	0.007
1436570_at	Pag1	phosphoprotein associated with glycosphingolipid microdomains 1	94212	326	741	2.27	0.02
1426297_at	Tcf3	transcription factor 3	21423	205	444	2.16	0.03
1455269_a_at	Coro1a	coronin, actin binding protein 1A	12721	3051	6585	2.16	0.007
1416295_a_at	Il2rg	interleukin 2 receptor, gamma chain	16186	1630	3396	2.08	0.04
1417574_at	Cxcl12	chemokine (C-X-C motif) ligand 12	20315	1073	2227	2.08	0.005
1425608_at	Dusp3	dual specificity phosphatase 3 (vaccinia virus phosphatase VH1-related)	72349	325	158	-2.05	0.04
1416036_at	Fkbp1a	FK506 binding protein 1a	14225	1583	759	-2.09	0.01
1448162_at	Vcam1	vascular cell adhesion molecule 1	22329	8139	3573	-2.28	0.003
1450008_a_at	Ctnnb1	catenin (cadherin associated protein), beta 1	12387	1687	735	-2.3	0.02
1450678_at	Itgb2	integrin beta 2	16414	6183	2625	-2.36	0.02
1433575_at	Sox4	SRY-box containing gene 4	20677	1469	614	-2.39	0.007
1426910_at	Pawr	PRKC, apoptosis, WT1, regulator	114774	1193	495	-2.41	0.01
1448575_at	Il7r	interleukin 7 receptor	16197	3839	1546	-2.48	0.01
1434472_at	Dusp3	dual specificity phosphatase 3 (vaccinia virus phosphatase VH1-related)	72349	3370	1346	-2.5	0.009
1415989_at	Vcam1	vascular cell adhesion molecule 1	22329	1748	694	-2.52	0.02
1452014_a_at	Igf1	insulin-like groWTh factor 1	16000	3539	1389	-2.55	0.007
1430533_a_at	Ctnnb1	catenin (cadherin associated protein), beta 1	12387	435	170	-2.57	0.01
1450044_at	Fzd7	frizzled homolog 7 (Drosophila)	14369	760	288	-2.64	0.004
1422912_at	Bmp4	bone morphogenetic protein 4	12159	1040	372	-2.79	0.009
1420653_at	Tgfb1	transforming groWTh factor, beta 1	21803	552	189	-2.91	0.04
1420380_at	Ccl2	chemokine (C-C motif) ligand 2	20296	855	284	-3.01	0.01
1419155_a_at	Sox4	SRY-box containing gene 4	20677	480	153	-3.13	0.04
1420361_at	Slc11a1	solute carrier family 11 (proton-coupled divalent metal ion transporters), member 1	18173	2742	816	-3.36	0.003
1448576_at	Il7r	interleukin 7 receptor	16197	977	270	-3.62	0.01
1448213_at	Anxa1	annexin A1	16952	18724	4672	-4.01	0.006
1419156_at	Sox4	SRY-box containing gene 4	20677	326	80	-4.08	0.02
1451314_a_at	Vcam1	vascular cell adhesion molecule 1	22329	2570	629	-4.08	0.004
1417599_at	Cd276	CD276 antigen	102657	540	114	-4.73	0.002
1416871_at	Adam8	a disintegrin and metallopeptidase domain 8	11501	2816	374	-7.52	0.002
1454159_a_at	Igfbp2	insulin-like groWTh factor binding protein 2	16008	4972	172	-28.98	0.005
b) Positive regulation of T cell activation
Affymetrix Probe set ID	Gene symbol	Gene name	Entrez Gene ID	Mean Apoe-/- plaque	Mean Apoe-/- ATLO	Fold change Apoe-/- ATLO vs. Apoe-/- plaque	p T-test
1421186_at	Ccr2	chemokine (C-C motif) receptor 2	12772	172	1658	9.65	0.002
1419307_at	Tnfrsf13c	tumor necrosis factor receptor superfamily, member 13c	72049	107	950	8.92	0.005
1449130_at	Cd1d1	CD1d1 antigen	12479	187	1389	7.43	0.01
1460255_at	Tnfsf13b	tumor necrosis factor (ligand) superfamily, member 13b	24099	182	1045	5.74	0.02
1449131_s_at	Cd1d1	CD1d1 antigen	12479	229	1292	5.63	0.006
1421188_at	Ccr2	chemokine (C-C motif) receptor 2	12772	114	591	5.17	0.01
1416697_at	Dpp4	dipeptidylpeptidase 4	13482	72	333	4.65	0.02
1437502_x_at	Cd24a	CD24a antigen	12484	521	2187	4.19	0.005
1448182_a_at	Cd24a	CD24a antigen	12484	932	3859	4.14	0.009
1425396_a_at	Lck	lymphocyte protein tyrosine kinase	16818	236	947	4.01	0.02
1417976_at	Ada	adenosine deaminase	11486	104	354	3.41	0.04
1419499_at	Gpam	glycerol-3-phosphate acyltransferase, mitochondrial	14732	963	3033	3.15	0.006
1423135_at	Thy1	thymus cell antigen 1, theta	21838	850	2272	2.67	0.04
1419212_at	Icosl	icos ligand	50723	233	592	2.54	0.003
1418353_at	Cd5	CD5 antigen	12507	97	233	2.41	0.007
1455269_a_at	Coro1a	coronin, actin binding protein 1A	12721	3051	6585	2.16	0.007
1416295_a_at	Il2rg	interleukin 2 receptor, gamma chain	16186	1630	3396	2.08	0.04
1448162_at	Vcam1	vascular cell adhesion molecule 1	22329	8139	3573	-2.28	0.003
1448575_at	Il7r	interleukin 7 receptor	16197	3839	1546	-2.48	0.01
1415989_at	Vcam1	vascular cell adhesion molecule 1	22329	1748	694	-2.52	0.02
1452014_a_at	Igf1	insulin-like groWTh factor 1	16000	3539	1389	-2.55	0.007
1420380_at	Ccl2	chemokine (C-C motif) ligand 2	20296	855	284	-3.01	0.01
1448576_at	Il7r	interleukin 7 receptor	16197	977	270	-3.62	0.01
1451314_a_at	Vcam1	vascular cell adhesion molecule 1	22329	2570	629	-4.08	0.004
1417599_at	Cd276	CD276 antigen	102657	540	114	-4.73	0.002
1416871_at	Adam8	a disintegrin and metallopeptidase domain 8	11501	2816	374	-7.52	0.002
1454159_a_at	Igfbp2	insulin-like groWTh factor binding protein 2	16008	4972	172	-28.98	0.005
c) T cell proliferation
Affymetrix Probe set ID	Gene symbol	Gene name	Entrez Gene ID	Mean Apoe-/- plaque	Mean Apoe-/- ATLO	Fold change Apoe-/- ATLO vs. Apoe-/- plaque	p T-test
1421186_at	Ccr2	chemokine (C-C motif) receptor 2	12772	172	1658	9.65	0.002
1419307_at	Tnfrsf13c	tumor necrosis factor receptor superfamily, member 13c	72049	107	950	8.92	0.005
1416008_at	Satb1	special AT-rich sequence binding protein 1	20230	59	365	6.2	0.02
1416676_at	Kng1	kininogen 1	16644	108	648	6	0.04
1416007_at	Satb1	special AT-rich sequence binding protein 1	20230	87	503	5.77	0.02
1460255_at	Tnfsf13b	tumor necrosis factor (ligand) superfamily, member 13b	24099	182	1045	5.74	0.02
1421188_at	Ccr2	chemokine (C-C motif) receptor 2	12772	114	591	5.17	0.01
1437502_x_at	Cd24a	CD24a antigen	12484	521	2187	4.19	0.005
1448182_a_at	Cd24a	CD24a antigen	12484	932	3859	4.14	0.009
1448823_at	Cxcl12	chemokine (C-X-C motif) ligand 12	20315	3748	15226	4.06	0.01
1419499_at	Gpam	glycerol-3-phosphate acyltransferase, mitochondrial	14732	963	3033	3.15	0.006
1420351_at	Tnfrsf4	tumor necrosis factor receptor superfamily, member 4	22163	267	710	2.66	0.005
1419212_at	Icosl	icos ligand	50723	233	592	2.54	0.003
1455269_a_at	Coro1a	coronin, actin binding protein 1A	12721	3051	6585	2.16	0.007
1417574_at	Cxcl12	chemokine (C-X-C motif) ligand 12	20315	1073	2227	2.08	0.005
1416036_at	Fkbp1a	FK506 binding protein 1a	14225	1583	759	-2.09	0.01
1448162_at	Vcam1	vascular cell adhesion molecule 1	22329	8139	3573	-2.28	0.003
1450008_a_at	Ctnnb1	catenin (cadherin associated protein), beta 1	12387	1687	735	-2.3	0.02
1450678_at	Itgb2	integrin beta 2	16414	6183	2625	-2.36	0.02
1426910_at	Pawr	PRKC, apoptosis, WT1, regulator	114774	1193	495	-2.41	0.01
1415989_at	Vcam1	vascular cell adhesion molecule 1	22329	1748	694	-2.52	0.02
1452014_a_at	Igf1	insulin-like groWTh factor 1	16000	3539	1389	-2.55	0.007
1430533_a_at	Ctnnb1	catenin (cadherin associated protein), beta 1	12387	435	170	-2.57	0.01
1422912_at	Bmp4	bone morphogenetic protein 4	12159	1040	372	-2.79	0.009
1420653_at	Tgfb1	transforming groWTh factor, beta 1	21803	552	189	-2.91	0.04
1420361_at	Slc11a1	solute carrier family 11 (proton-coupled divalent metal ion transporters), member 1	18173	2742	816	-3.36	0.003
1451314_a_at	Vcam1	vascular cell adhesion molecule 1	22329	2570	629	-4.08	0.004
1417599_at	Cd276	CD276 antigen	102657	540	114	-4.73	0.002
1454159_a_at	Igfbp2	insulin-like groWTh factor binding protein 2	16008	4972	172	-28.98	0.005
B4, related to Figure S3: Lymph node cluster: Differential expression of transcripts coding for T cell-regulating genes in WT and Apoe-/- renal lymph nodes:
a) T cell activation
Affymetrix Probe set ID	Gene symbol	Gene name	Entrez Gene ID	Mean WT RLN	Mean Apoe-/- RLN	Mean Apoe-/- ATLO	Fold change Apoe-/- ATLO vs. Apoe-/- RLN	p ANOVA
1416676_at	Kng1	kininogen 1	16644	1	2	648	331.26	0.0001
1449145_a_at	Cav1	caveolin 1, caveolae protein	12389	1401	1037	5735	5.53	0.002
1425225_at	Fcgr4	Fc receptor, IgG, low affinity IV	246256	286	190	1052	5.52	0.03
1421186_at	Ccr2	chemokine (C-C motif) receptor 2	12772	340	327	1658	5.08	0.0008
1449399_a_at	Il1b	interleukin 1 beta	16176	210	157	668	4.26	0.008
1437401_at	Igf1	insulin-like groWTh factor 1	16000	685	721	2835	3.93	0.002
1453851_a_at	Gadd45g	groWTh arrest and DNA-damage-inducible 45 gamma	23882	236	188	707	3.77	0.002
1420380_at	Ccl2	chemokine (C-C motif) ligand 2	20296	73	84	284	3.37	0.04
1421188_at	Ccr2	chemokine (C-C motif) receptor 2	12772	150	188	591	3.14	0.006
1448213_at	Anxa1	annexin A1	16952	1360	1581	4672	2.96	0.0002
1447858_x_at	Il4ra	interleukin 4 receptor, alpha	16190	111	77	225	2.93	0.04
1419519_at	Igf1	insulin-like groWTh factor 1	16000	308	264	750	2.84	0.002
1452014_a_at	Igf1	insulin-like groWTh factor 1	16000	576	526	1389	2.64	0.005
1449429_at	Fkbp1b	FK506 binding protein 1b	14226	139	107	266	2.49	0.004
1452299_at	Wwp1	WW domain containing E3 ubiquitin protein ligase 1	107568	449	446	1051	2.36	0.002
1460255_at	Tnfsf13b	tumor necrosis factor (ligand) superfamily, member 13b	24099	453	470	1045	2.22	0.002
1438292_x_at	Adk	adenosine kinase	11534	1122	1186	2524	2.13	0.005
1449131_s_at	Cd1d1	CD1d1 antigen	12479	581	646	1292	2	0.04
1427097_at	Wwp1	WW domain containing E3 ubiquitin protein ligase 1	107568	172	228	386	1.69	0.05
1452843_at	Il6st	interleukin 6 signal transducer	16195	1742	2367	3610	1.52	0.005
1448823_at	Cxcl12	chemokine (C-X-C motif) ligand 12	20315	6476	10450	15226	1.46	0.01
1449839_at	Casp3	caspase 3	12367	1413	1148	666	-1.72	0.01
1448436_a_at	Irf1	interferon regulatory factor 1	16362	3276	2638	1510	-1.75	0.002
1435172_at	Eomes	eomesodermin homolog (Xenopus laevis)	13813	692	495	266	-1.86	0.02
1426297_at	Tcf3	transcription factor 3	21423	968	856	444	-1.93	0.004
1419714_at	Cd274	CD274 antigen	60533	556	594	296	-2	0.005
1420404_at	Cd86	CD86 antigen	12524	784	853	422	-2.02	0.002
1448953_at	Blm	Bloom syndrome, RecQ helicase-like	12144	192	206	101	-2.04	0.004
1423518_at	Csk	c-src tyrosine kinase	12988	1394	1443	700	-2.06	0.001
1450290_at	Pdcd1lg2	programmed cell death 1 ligand 2	58205	287	269	127	-2.12	0.005
1427007_at	Sash3	SAM and SH3 domain containing 3	74131	3122	3033	1420	-2.14	0.002
1416246_a_at	Coro1a	coronin, actin binding protein 1A	12721	10208	9493	4369	-2.17	0.005
1418751_at	Sit1	suppression inducing transmembrane adaptor 1	54390	293	412	185	-2.22	0.04
1448160_at	Lcp1	lymphocyte cytosolic protein 1	18826	2897	2598	1164	-2.23	0.02
1422105_at	Cd3e	CD3 antigen, epsilon polypeptide	12501	707	752	333	-2.26	0.005
1448575_at	Il7r	interleukin 7 receptor	16197	2453	3546	1546	-2.29	0.003
1417995_at	Ptpn22	protein tyrosine phosphatase, non-receptor type 22 (lymphoid)	19260	1409	1848	794	-2.33	0.01
1448026_at	Chd7	chromodomain helicase DNA binding protein 7	320790	350	309	133	-2.33	0.001
1416697_at	Dpp4	dipeptidylpeptidase 4	13482	729	780	333	-2.34	0.002
1427301_at	Cd48	CD48 antigen	12506	2130	2218	947	-2.34	0.01
1460651_at	Lat	linker for activation of T cells	16797	1260	1408	599	-2.35	0.0007
1425822_a_at	Dtx1	deltex 1 homolog (Drosophila)	14357	882	1200	491	-2.44	0.002
1432459_a_at	Zbtb32	zinc finger and BTB domain containing 32	58206	136	200	81	-2.47	0.007
1460188_at	Ptpn6	protein tyrosine phosphatase, non-receptor type 6	15170	2532	2309	926	-2.49	0.02
1418353_at	Cd5	CD5 antigen	12507	563	586	233	-2.52	0.0008
1417856_at	Relb	avian reticuloendotheliosis viral (v-rel) oncogene related B	19698	895	798	311	-2.56	0.001
1419297_at	H2-Oa	histocompatibility 2, O region alpha locus	15001	2625	2301	883	-2.61	0.009
1419307_at	Tnfrsf13c	tumor necrosis factor receptor superfamily, member 13c	72049	3033	2499	950	-2.63	0.01
1419406_a_at	Bcl11a	B-cell CLL/lymphoma 11A (zinc finger protein)	14025	883	809	306	-2.64	0.03
1416296_at	Il2rg	interleukin 2 receptor, gamma chain	16186	3396	3793	1410	-2.69	0.003
1436570_at	Pag1	phosphoprotein associated with glycosphingolipid microdomains 1	94212	1715	2011	741	-2.71	0.02
1436861_at	Il7	interleukin 7	16196	359	369	129	-2.86	0.006
1426044_a_at	Prkcq	protein kinase C, theta	18761	703	898	302	-2.98	0.0004
1422701_at	Zap70	zeta-chain (TCR) associated protein kinase	22637	677	632	209	-3.02	0.0004
1416008_at	Satb1	special AT-rich sequence binding protein 1	20230	1250	1114	365	-3.05	0.02
1419083_at	Tnfsf11	tumor necrosis factor (ligand) superfamily, member 11	21943	408	408	132	-3.09	0.002
1416111_at	Cd83	CD83 antigen	12522	2995	2677	847	-3.16	0.002
1419334_at	Ctla4	cytotoxic T-lymphocyte-associated protein 4	12477	488	472	147	-3.21	0.002
1448576_at	Il7r	interleukin 7 receptor	16197	533	878	270	-3.25	0.02
1418770_at	Cd2	CD2 antigen	12481	1832	1872	554	-3.38	0.003
1449858_at	Cd86	CD86 antigen	12524	396	507	149	-3.4	0.009
1417597_at	Cd28	CD28 antigen	12487	1260	1540	446	-3.45	0.003
1429319_at	Rhoh	ras homolog gene family, member H	74734	1235	1100	317	-3.47	0.007
1452389_at	Cd27	CD27 antigen	21940	444	489	138	-3.53	0.005
1425454_a_at	Il12a	interleukin 12a	16159	194	233	63	-3.69	0.01
1450339_a_at	Bcl11b	B-cell leukemia/lymphoma 11B	58208	589	748	201	-3.72	0.004
1417171_at	Itk	IL2-inducible T-cell kinase	16428	822	1054	260	-4.06	0.002
1437025_at	Cd28	CD28 antigen	12487	806	829	196	-4.23	0.0008
1418126_at	Ccl5	chemokine (C-C motif) ligand 5	20304	10251	9537	2213	-4.31	0.001
1433471_at	Tcf7	transcription factor 7, T-cell specific	21414	1865	2201	508	-4.34	0.003
1421317_x_at	Myb	myeloblastosis oncogene	17863	578	501	111	-4.51	0.004
1426001_at	Eomes	eomesodermin homolog (Xenopus laevis)	13813	282	218	48	-4.55	0.04
1416007_at	Satb1	special AT-rich sequence binding protein 1	20230	2235	2402	503	-4.78	0.01
1425396_a_at	Lck	lymphocyte protein tyrosine kinase	16818	3975	4694	947	-4.96	0.002
1422828_at	Cd3d	CD3 antigen, delta polypeptide	12500	3863	4300	774	-5.56	0.003
1450194_a_at	Myb	myeloblastosis oncogene	17863	366	298	52	-5.69	0.007
1423466_at	Ccr7	chemokine (C-C motif) receptor 7	12775	1053	1208	199	-6.07	0.0007
1425335_at	Cd8a	CD8 antigen, alpha chain	12525	899	1082	159	-6.81	0.0009
1451673_at	Cd8a	CD8 antigen, alpha chain	12525	833	1059	112	-9.49	0.002
b) Positive regulation of T cell activation
Affymetrix Probe set ID	Gene symbol	Gene name	Entrez Gene ID	Mean WT RLN	Mean Apoe-/- RLN	Mean Apoe-/- ATLO	Fold change Apoe-/- ATLO vs. Apoe-/- RLN	p ANOVA
1449145_a_at	Cav1	caveolin 1, caveolae protein	12389	1401	1037	5735	5.53	0.002
1421186_at	Ccr2	chemokine (C-C motif) receptor 2	12772	340	327	1658	5.08	0.0008
1449399_a_at	Il1b	interleukin 1 beta	16176	210	157	668	4.26	0.008
1437401_at	Igf1	insulin-like groWTh factor 1	16000	685	721	2835	3.93	0.002
1420380_at	Ccl2	chemokine (C-C motif) ligand 2	20296	73	84	284	3.37	0.04
1421188_at	Ccr2	chemokine (C-C motif) receptor 2	12772	150	188	591	3.14	0.006
1447858_x_at	Il4ra	interleukin 4 receptor, alpha	16190	111	77	225	2.93	0.04
1419519_at	Igf1	insulin-like groWTh factor 1	16000	308	264	750	2.84	0.002
1452014_a_at	Igf1	insulin-like groWTh factor 1	16000	576	526	1389	2.64	0.005
1460255_at	Tnfsf13b	tumor necrosis factor (ligand) superfamily, member 13b	24099	453	470	1045	2.22	0.002
1438292_x_at	Adk	adenosine kinase	11534	1122	1186	2524	2.13	0.005
1449131_s_at	Cd1d1	CD1d1 antigen	12479	581	646	1292	2	0.04
1452843_at	Il6st	interleukin 6 signal transducer	16195	1742	2367	3610	1.52	0.005
1420404_at	Cd86	CD86 antigen	12524	784	853	422	-2.02	0.002
1448953_at	Blm	Bloom syndrome, RecQ helicase-like	12144	192	206	101	-2.04	0.004
1450290_at	Pdcd1lg2	programmed cell death 1 ligand 2	58205	287	269	127	-2.12	0.005
1427007_at	Sash3	SAM and SH3 domain containing 3	74131	3122	3033	1420	-2.14	0.002
1416246_a_at	Coro1a	coronin, actin binding protein 1A	12721	10208	9493	4369	-2.17	0.005
1422105_at	Cd3e	CD3 antigen, epsilon polypeptide	12501	707	752	333	-2.26	0.005
1448575_at	Il7r	interleukin 7 receptor	16197	2453	3546	1546	-2.29	0.003
1416697_at	Dpp4	dipeptidylpeptidase 4	13482	729	780	333	-2.34	0.002
1418353_at	Cd5	CD5 antigen	12507	563	586	233	-2.52	0.0008
1419307_at	Tnfrsf13c	tumor necrosis factor receptor superfamily, member 13c	72049	3033	2499	950	-2.63	0.01
1416296_at	Il2rg	interleukin 2 receptor, gamma chain	16186	3396	3793	1410	-2.69	0.003
1436861_at	Il7	interleukin 7	16196	359	369	129	-2.86	0.006
1426044_a_at	Prkcq	protein kinase C, theta	18761	703	898	302	-2.98	0.0004
1422701_at	Zap70	zeta-chain (TCR) associated protein kinase	22637	677	632	209	-3.02	0.0004
1419083_at	Tnfsf11	tumor necrosis factor (ligand) superfamily, member 11	21943	408	408	132	-3.09	0.002
1416111_at	Cd83	CD83 antigen	12522	2995	2677	847	-3.16	0.002
1448576_at	Il7r	interleukin 7 receptor	16197	533	878	270	-3.25	0.02
1449858_at	Cd86	CD86 antigen	12524	396	507	149	-3.4	0.009
1417597_at	Cd28	CD28 antigen	12487	1260	1540	446	-3.45	0.003
1452389_at	Cd27	CD27 antigen	21940	444	489	138	-3.53	0.005
1425454_a_at	Il12a	interleukin 12a	16159	194	233	63	-3.69	0.01
1437025_at	Cd28	CD28 antigen	12487	806	829	196	-4.23	0.0008
1418126_at	Ccl5	chemokine (C-C motif) ligand 5	20304	10251	9537	2213	-4.31	0.001
1421317_x_at	Myb	myeloblastosis oncogene	17863	578	501	111	-4.51	0.004
1425396_a_at	Lck	lymphocyte protein tyrosine kinase	16818	3975	4694	947	-4.96	0.002
1450194_a_at	Myb	myeloblastosis oncogene	17863	366	298	52	-5.69	0.007
1423466_at	Ccr7	chemokine (C-C motif) receptor 7	12775	1053	1208	199	-6.07	0.0007
1423466_at	Ccr7	chemokine (C-C motif) receptor 7	12775	1053	1208	199	-6.07	0.0007
c) T cell proliferation
Affymetrix Probe set ID	Gene symbol	Gene name	Entrez Gene ID	Mean WT RLN	Mean Apoe-/- RLN	Mean Apoe-/- ATLO	Fold change Apoe-/- ATLO vs. Apoe-/- RLN	p ANOVA
1416676_at	Kng1	kininogen 1	16644	1	2	648	331.26	0.0001
1425225_at	Fcgr4	Fc receptor, IgG, low affinity IV	246256	286	190	1052	5.52	0.03
1421186_at	Ccr2	chemokine (C-C motif) receptor 2	12772	340	327	1658	5.08	0.0008
1449399_a_at	Il1b	interleukin 1 beta	16176	210	157	668	4.26	0.008
1437401_at	Igf1	insulin-like groWTh factor 1	16000	685	721	2835	3.93	0.002
1421188_at	Ccr2	chemokine (C-C motif) receptor 2	12772	150	188	591	3.14	0.006
1419519_at	Igf1	insulin-like groWTh factor 1	16000	308	264	750	2.84	0.002
1452014_a_at	Igf1	insulin-like groWTh factor 1	16000	576	526	1389	2.64	0.005
1449429_at	Fkbp1b	FK506 binding protein 1b	14226	139	107	266	2.49	0.004
1460255_at	Tnfsf13b	tumor necrosis factor (ligand) superfamily, member 13b	24099	453	470	1045	2.22	0.002
1438292_x_at	Adk	adenosine kinase	11534	1122	1186	2524	2.13	0.005
1452843_at	Il6st	interleukin 6 signal transducer	16195	1742	2367	3610	1.52	0.005
1448823_at	Cxcl12	chemokine (C-X-C motif) ligand 12	20315	6476	10450	15226	1.46	0.01
1449839_at	Casp3	caspase 3	12367	1413	1148	666	-1.72	0.01
1419714_at	Cd274	CD274 antigen	60533	556	594	296	-2	0.005
1420404_at	Cd86	CD86 antigen	12524	784	853	422	-2.02	0.002
1448953_at	Blm	Bloom syndrome, RecQ helicase-like	12144	192	206	101	-2.04	0.004
1450290_at	Pdcd1lg2	programmed cell death 1 ligand 2	58205	287	269	127	-2.12	0.005
1427007_at	Sash3	SAM and SH3 domain containing 3	74131	3122	3033	1420	-2.14	0.002
1416246_a_at	Coro1a	coronin, actin binding protein 1A	12721	10208	9493	4369	-2.17	0.005
1422105_at	Cd3e	CD3 antigen, epsilon polypeptide	12501	707	752	333	-2.26	0.005
1432459_a_at	Zbtb32	zinc finger and BTB domain containing 32	58206	136	200	81	-2.47	0.007
1460188_at	Ptpn6	protein tyrosine phosphatase, non-receptor type 6	15170	2532	2309	926	-2.49	0.02
1419307_at	Tnfrsf13c	tumor necrosis factor receptor superfamily, member 13c	72049	3033	2499	950	-2.63	0.01
1426044_a_at	Prkcq	protein kinase C, theta	18761	703	898	302	-2.98	0.0004
1422701_at	Zap70	zeta-chain (TCR) associated protein kinase	22637	677	632	209	-3.02	0.0004
1416008_at	Satb1	special AT-rich sequence binding protein 1	20230	1250	1114	365	-3.05	0.02
1419334_at	Ctla4	cytotoxic T-lymphocyte-associated protein 4	12477	488	472	147	-3.21	0.002
1449858_at	Cd86	CD86 antigen	12524	396	507	149	-3.4	0.009
1417597_at	Cd28	CD28 antigen	12487	1260	1540	446	-3.45	0.003
1425454_a_at	Il12a	interleukin 12a	16159	194	233	63	-3.69	0.01
1437025_at	Cd28	CD28 antigen	12487	806	829	196	-4.23	0.0008
1418126_at	Ccl5	chemokine (C-C motif) ligand 5	20304	10251	9537	2213	-4.31	0.001
1416007_at	Satb1	special AT-rich sequence binding protein 1	20230	2235	2402	503	-4.78	0.01
1423466_at	Ccr7	chemokine (C-C motif) receptor 7	12775	1053	1208	199	-6.07	0.0007
